# Supplementary material for: Target Mechanisms of the Cyanotoxin Cylindrospermopsin in Immortalized Human Airway Epithelial Cells
Source: Toxins (Basel). 2022 Nov 11;14(11):785. doi: 10.3390/toxins14110785 (PMC9698144; doi:10.3390/toxins14110785)
Supplement: Supplementary file 1 [file toxins-14-00785-s001.zip]

Archive with 9 entries (9 files):
- Figure S1.tif
- Table S1.xlsx
- Table S2.xlsx
- Table S3_Data for Fig 2.xls
- Table S4_Data for Fig 4.xls
- to Fig 3_CEP55_Fluorescence_16HBE14o- Cells.tif
- to Fig 3_DAPI_Fluorescence_16HBE14o- Cells.tif
- to Fig 3_Overlay_CEP55_DAPI_Fluorescence_16HBE14o- Cells.tif
- to Suppl Fig 1_Time lapse still image_16HBE14o-_20x_Phase Contrast.tiff
