# Supplementary material for: Target Mechanisms of the Cyanotoxin Cylindrospermopsin in Immortalized Human Airway Epithelial Cells
Source: Toxins (Basel). 2022 Nov 11;14(11):785. doi: 10.3390/toxins14110785 (PMC9698144; doi:10.3390/toxins14110785)
Supplement: Supplementary file 1 [file toxins-14-00785-s001.zip › Table S1.xlsx]

## Sheet: Info
Abundance Ratio:	Abundance Ratio Adj. P-Value		Information
ON /OFF proteins = 0,01	p- value < 0.01		*humanDB (uniProt/SwissProt ) + KontaminantsDB (crap)
≤ 0,1 fold change	p- value < 0.05		* Filter: min 2 unique Peptide, min 5 % sequence coverage, FDR < 1%
≤ 0,25 fold change			* Quantification by precursor intensity
≤ 0,667 fold change			* Protein Ratio: Calculation from the median of the preptide group ratios of each protein
ON /OFF proteins =100			* Abundance Ratio Adj p-value: p-value from t-test with Benjamini-Hochberg FDR correction
≥ 10 fold change
≥ 4 fold change
≥ 1,5 fold change

## Sheet: comparison_n123
		n1		n2		n3
Accession	Description	Abundance Ratio	Abundance Ratio Adj. P-Value	Abundance Ratio	Abundance Ratio Adj. P-Value	Abundance Ratio	Abundance Ratio Adj. P-Value	Gene Ontology (biological process)	Gene Ontology (molecular function)
Q92934	Bcl2-associated agonist of cell death OS=Homo sapiens OX=9606 GN=BAD PE=1 SV=3	1.221	0.83272	0.763	0.955165	100	1.89177e-16	activation of cysteine-type endopeptidase activity [GO:0097202]; activation of cysteine-type endopeptidase activity involved in apoptotic process [GO:0006919]; ADP metabolic process [GO:0046031]; apoptotic process [GO:0006915]; ATP metabolic process [GO:0046034]; cellular response to chromate [GO:0071247]; cellular response to hypoxia [GO:0071456]; cellular response to lipid [GO:0071396]; cellula…	14-3-3 protein binding [GO:0071889]; cysteine-type endopeptidase activator activity involved in apoptotic process [GO:0008656]; lipid binding [GO:0008289]; phospholipid binding [GO:0005543]; protein kinase B binding [GO:0043422]; protein kinase binding [GO:0019901]; protein phosphatase 2B binding [GO:0030346]; protein phosphatase binding [GO:0019903]
Q8IYR2	SET and MYND domain-containing protein 4 OS=Homo sapiens OX=9606 GN=SMYD4 PE=2 SV=3	1.162	0.879831	1.384	0.876341	100	1.89177e-16	heart development [GO:0007507]; methylation [GO:0032259]	histone deacetylase binding [GO:0042826]; metal ion binding [GO:0046872]; methyltransferase activity [GO:0008168]
Q9NVN8	Guanine nucleotide-binding protein-like 3-like protein OS=Homo sapiens OX=9606 GN=GNL3L PE=1 SV=1	0.917	0.996553	0.736	0.937662	100	1.89177e-16	negative regulation of protein binding [GO:0032091]; negative regulation of protein sumoylation [GO:0033234]; negative regulation of protein ubiquitination [GO:0031397]; negative regulation of telomere maintenance via telomerase [GO:0032211]; positive regulation of protein localization to chromosome, telomeric region [GO:1904816]; positive regulation of protein-containing complex assembly [GO:003…	GTP binding [GO:0005525]; RNA binding [GO:0003723]
Q53GT1	Kelch-like protein 22 OS=Homo sapiens OX=9606 GN=KLHL22 PE=1 SV=2	0.861	0.997452	0.967	0.999039	100	1.89177e-16	cell division [GO:0051301]; cellular response to leucine [GO:0071233]; mitotic sister chromatid segregation [GO:0000070]; mitotic spindle assembly checkpoint signaling [GO:0007094]; negative regulation of autophagy [GO:0010507]; positive regulation of cell growth [GO:0030307]; positive regulation of TORC1 signaling [GO:1904263]; proteasome-mediated ubiquitin-dependent protein catabolic process [G…	14-3-3 protein binding [GO:0071889]
Q16626	Male-enhanced antigen 1 OS=Homo sapiens OX=9606 GN=MEA1 PE=1 SV=2	0.803	0.997452			100	1.89177e-16	cell differentiation [GO:0030154]; male gonad development [GO:0008584]; spermatogenesis [GO:0007283]
P01583	Interleukin-1 alpha OS=Homo sapiens OX=9606 GN=IL1A PE=1 SV=1	100	2.33375e-16	100	2.54096e-16	5.188	0.000849883	apoptotic process [GO:0006915]; cellular response to heat [GO:0034605]; cellular response to lipopolysaccharide [GO:0071222]; cellular sodium ion homeostasis [GO:0006883]; connective tissue replacement involved in inflammatory response wound healing [GO:0002248]; cytokine-mediated signaling pathway [GO:0019221]; ectopic germ cell programmed cell death [GO:0035234]; extrinsic apoptotic signaling p…	copper ion binding [GO:0005507]; cytokine activity [GO:0005125]; interleukin-1 receptor binding [GO:0005149]
Q9UQ53	Alpha-1,3-mannosyl-glycoprotein 4-beta-N-acetylglucosaminyltransferase B OS=Homo sapiens OX=9606 GN=MGAT4B PE=1 SV=1			1.822	0.592723	100	1.89177e-16	N-glycan processing [GO:0006491]; protein glycosylation [GO:0006486]; protein N-linked glycosylation [GO:0006487]; viral protein processing [GO:0019082]	acetylglucosaminyltransferase activity [GO:0008375]; alpha-1,3-mannosylglycoprotein 4-beta-N-acetylglucosaminyltransferase activity [GO:0008454]; metal ion binding [GO:0046872]
Q9Y6I9	Testis-expressed protein 264 OS=Homo sapiens OX=9606 GN=TEX264 PE=1 SV=1			1.688	0.638626	100	1.89177e-16	protein-DNA covalent cross-linking repair [GO:0106300]; reticulophagy [GO:0061709]	signaling receptor activity [GO:0038023]
Q01469	Fatty acid-binding protein 5 OS=Homo sapiens OX=9606 GN=FABP5 PE=1 SV=3			1.554	0.772525	100	1.89177e-16	epidermis development [GO:0008544]; fatty acid transport [GO:0015908]; glucose homeostasis [GO:0042593]; glucose metabolic process [GO:0006006]; lipid metabolic process [GO:0006629]; lipid transport across blood-brain barrier [GO:1990379]; long-chain fatty acid transport [GO:0015909]; negative regulation of glucose transmembrane transport [GO:0010829]; phosphatidylcholine biosynthetic process [GO…	fatty acid binding [GO:0005504]; identical protein binding [GO:0042802]; lipid binding [GO:0008289]; long-chain fatty acid transporter activity [GO:0005324]; retinoic acid binding [GO:0001972]
Q9BSU1	UPF0183 protein C16orf70 OS=Homo sapiens OX=9606 GN=C16orf70 PE=1 SV=1	100	2.33375e-16	100	2.54096e-16	0.819	0.988582	Golgi to plasma membrane protein transport [GO:0043001]
P05412	Transcription factor AP-1 OS=Homo sapiens OX=9606 GN=JUN PE=1 SV=2	100	2.33375e-16	100	2.54096e-16			angiogenesis [GO:0001525]; apoptotic process [GO:0006915]; axon regeneration [GO:0031103]; cell population proliferation [GO:0008283]; cellular response to anisomycin [GO:0072740]; cellular response to cadmium ion [GO:0071276]; cellular response to calcium ion [GO:0071277]; cellular response to reactive oxygen species [GO:0034614]; eyelid development in camera-type eye [GO:0061029]; integrated st…	cAMP response element binding [GO:0035497]; chromatin binding [GO:0003682]; DNA binding [GO:0003677]; DNA-binding transcription activator activity, RNA polymerase II-specific [GO:0001228]; DNA-binding transcription factor activity [GO:0003700]; DNA-binding transcription factor activity, RNA polymerase II-specific [GO:0000981]; DNA-binding transcription repressor activity, RNA polymerase II-specif…
O43310	CBP80/20-dependent translation initiation factor OS=Homo sapiens OX=9606 GN=CTIF PE=1 SV=1					100	1.89177e-16	nuclear-transcribed mRNA catabolic process, nonsense-mediated decay [GO:0000184]; regulation of translational initiation [GO:0006446]	RNA binding [GO:0003723]; translation activator activity [GO:0008494]
P29508	Serpin B3 OS=Homo sapiens OX=9606 GN=SERPINB3 PE=1 SV=2					100	1.89177e-16	autocrine signaling [GO:0035425]; negative regulation of catalytic activity [GO:0043086]; negative regulation of endopeptidase activity [GO:0010951]; negative regulation of JUN kinase activity [GO:0043508]; negative regulation of peptidase activity [GO:0010466]; negative regulation of proteolysis [GO:0045861]; paracrine signaling [GO:0038001]; positive regulation of cell migration [GO:0030335]; p…	cysteine-type endopeptidase inhibitor activity [GO:0004869]; protease binding [GO:0002020]; serine-type endopeptidase inhibitor activity [GO:0004867]; virus receptor activity [GO:0001618]
P42357	Histidine ammonia-lyase OS=Homo sapiens OX=9606 GN=HAL PE=1 SV=1					100	1.89177e-16	histidine catabolic process [GO:0006548]; histidine catabolic process to glutamate and formamide [GO:0019556]; histidine catabolic process to glutamate and formate [GO:0019557]	ammonia-lyase activity [GO:0016841]; histidine ammonia-lyase activity [GO:0004397]
P54922	[Protein ADP-ribosylarginine] hydrolase OS=Homo sapiens OX=9606 GN=ADPRH PE=1 SV=1					100	1.89177e-16	activation of GTPase activity [GO:0090630]; protein de-ADP-ribosylation [GO:0051725]; protein modification process [GO:0036211]; regulation of autophagosome assembly [GO:2000785]	ADP-ribosylarginine hydrolase activity [GO:0003875]; GTPase activator activity [GO:0005096]; magnesium ion binding [GO:0000287]; potassium ion binding [GO:0030955]
Q01201	Transcription factor RelB OS=Homo sapiens OX=9606 GN=RELB PE=1 SV=2					100	1.89177e-16	antigen processing and presentation [GO:0019882]; cellular response to osmotic stress [GO:0071470]; circadian regulation of gene expression [GO:0032922]; I-kappaB kinase/NF-kappaB signaling [GO:0007249]; inflammatory response [GO:0006954]; innate immune response [GO:0045087]; lymphocyte differentiation [GO:0030098]; myeloid dendritic cell differentiation [GO:0043011]; negative regulation of inter…	DNA-binding transcription factor activity, RNA polymerase II-specific [GO:0000981]; identical protein binding [GO:0042802]; protein kinase binding [GO:0019901]; RNA polymerase II cis-regulatory region sequence-specific DNA binding [GO:0000978]
Q08188	Protein-glutamine gamma-glutamyltransferase E OS=Homo sapiens OX=9606 GN=TGM3 PE=1 SV=4					100	1.89177e-16	cell envelope organization [GO:0043163]; hair follicle morphogenesis [GO:0031069]; keratinization [GO:0031424]; keratinocyte differentiation [GO:0030216]; peptide cross-linking [GO:0018149]; protein modification process [GO:0036211]	acyltransferase activity [GO:0016746]; calcium ion binding [GO:0005509]; catalytic activity [GO:0003824]; protein-glutamine gamma-glutamyltransferase activity [GO:0003810]; structural molecule activity [GO:0005198]
Q15517	Corneodesmosin OS=Homo sapiens OX=9606 GN=CDSN PE=1 SV=3					100	1.89177e-16	cell adhesion [GO:0007155]; cell-cell adhesion [GO:0098609]; corneocyte desquamation [GO:0003336]; epidermis development [GO:0008544]; keratinocyte differentiation [GO:0030216]; negative regulation of cornification [GO:1905716]; skin morphogenesis [GO:0043589]	protein homodimerization activity [GO:0042803]
Q5VYX0	Renalase OS=Homo sapiens OX=9606 GN=RNLS PE=1 SV=1					100	1.89177e-16	negative regulation of blood pressure [GO:0045776]; negative regulation of heart rate [GO:0010459]; response to epinephrine [GO:0071871]; response to ischemia [GO:0002931]; response to salt [GO:1902074]	epinephrine binding [GO:0051379]; monoamine oxidase activity [GO:0097621]; NADH binding [GO:0070404]; oxidoreductase activity, acting on NAD(P)H [GO:0016651]
Q6E0U4	Dermokine OS=Homo sapiens OX=9606 GN=DMKN PE=1 SV=3					100	1.89177e-16	cornified envelope assembly [GO:1903575]
Q6UWP8	Suprabasin OS=Homo sapiens OX=9606 GN=SBSN PE=1 SV=2					100	1.89177e-16
Q6UXP7	Protein FAM151B OS=Homo sapiens OX=9606 GN=FAM151B PE=1 SV=2					100	1.89177e-16
Q86YZ3	Hornerin OS=Homo sapiens OX=9606 GN=HRNR PE=1 SV=2					100	1.89177e-16	cell envelope organization [GO:0043163]; establishment of skin barrier [GO:0061436]; keratinization [GO:0031424]	calcium ion binding [GO:0005509]; transition metal ion binding [GO:0046914]
Q8WVV4	Protein POF1B OS=Homo sapiens OX=9606 GN=POF1B PE=1 SV=3					100	1.89177e-16	actin cytoskeleton organization [GO:0030036]; actin filament organization [GO:0007015]; bicellular tight junction assembly [GO:0070830]; epithelial cell morphogenesis [GO:0003382]	actin filament binding [GO:0051015]
Q96P63	Serpin B12 OS=Homo sapiens OX=9606 GN=SERPINB12 PE=1 SV=1					100	1.89177e-16	hematopoietic progenitor cell differentiation [GO:0002244]; negative regulation of endopeptidase activity [GO:0010951]; negative regulation of protein catabolic process [GO:0042177]	enzyme binding [GO:0019899]; serine-type endopeptidase inhibitor activity [GO:0004867]
Q9C075	Keratin, type I cytoskeletal 23 OS=Homo sapiens OX=9606 GN=KRT23 PE=1 SV=2					100	1.89177e-16	epithelial cell differentiation [GO:0030855]; intermediate filament organization [GO:0045109]	structural molecule activity [GO:0005198]
Q9H1X3	DnaJ homolog subfamily C member 25 OS=Homo sapiens OX=9606 GN=DNAJC25 PE=1 SV=1					100	1.89177e-16	protein folding [GO:0006457]
Q9NZT1	Calmodulin-like protein 5 OS=Homo sapiens OX=9606 GN=CALML5 PE=1 SV=2					100	1.89177e-16	epidermis development [GO:0008544]; signal transduction [GO:0007165]	calcium ion binding [GO:0005509]; enzyme regulator activity [GO:0030234]
Q9UL01	Dermatan-sulfate epimerase OS=Homo sapiens OX=9606 GN=DSE PE=1 SV=1					100	1.89177e-16	chondroitin sulfate biosynthetic process [GO:0030206]; chondroitin sulfate metabolic process [GO:0030204]; dermatan sulfate biosynthetic process [GO:0030208]; dermatan sulfate metabolic process [GO:0030205]; heparan sulfate proteoglycan biosynthetic process [GO:0015012]	chondroitin-glucuronate 5-epimerase activity [GO:0047757]; metal ion binding [GO:0046872]
P08779	Keratin, type I cytoskeletal 16 OS=Homo sapiens OX=9606 GN=KRT16 PE=1 SV=4	0.724	0.800445	1.018	0.978163	32.141	1.89177e-16	aging [GO:0007568]; cytoskeleton organization [GO:0007010]; epithelial cell differentiation [GO:0030855]; establishment of skin barrier [GO:0061436]; hair cycle [GO:0042633]; inflammatory response [GO:0006954]; innate immune response [GO:0045087]; intermediate filament organization [GO:0045109]; keratinization [GO:0031424]; keratinocyte differentiation [GO:0030216]; keratinocyte migration [GO:005…	structural constituent of cytoskeleton [GO:0005200]
P30679	Guanine nucleotide-binding protein subunit alpha-15 OS=Homo sapiens OX=9606 GN=GNA15 PE=1 SV=2	100	2.33375e-16	0.01	2.54096e-16			action potential [GO:0001508]; activation of phospholipase C activity [GO:0007202]; adenylate cyclase-modulating G protein-coupled receptor signaling pathway [GO:0007188]; phospholipase C-activating dopamine receptor signaling pathway [GO:0060158]; phospholipase C-activating G protein-coupled acetylcholine receptor signaling pathway [GO:0007207]; positive regulation of cytosolic calcium ion conce…	G protein-coupled receptor binding [GO:0001664]; G-protein beta/gamma-subunit complex binding [GO:0031683]; GTP binding [GO:0005525]; GTPase activity [GO:0003924]; metal ion binding [GO:0046872]
Q08554	Desmocollin-1 OS=Homo sapiens OX=9606 GN=DSC1 PE=1 SV=2					14.827	1.89177e-16	cell-cell adhesion [GO:0098609]; homophilic cell adhesion via plasma membrane adhesion molecules [GO:0007156]	calcium ion binding [GO:0005509]
O00468	Agrin OS=Homo sapiens OX=9606 GN=AGRN PE=1 SV=6	0.164	1.54296e-10	0.301	0.000613354			animal organ morphogenesis [GO:0009887]; clustering of voltage-gated sodium channels [GO:0045162]; G protein-coupled acetylcholine receptor signaling pathway [GO:0007213]; neuromuscular junction development [GO:0007528]; positive regulation of filopodium assembly [GO:0051491]; positive regulation of GTPase activity [GO:0043547]; positive regulation of synaptic assembly at neuromuscular junction […	calcium ion binding [GO:0005509]; chondroitin sulfate binding [GO:0035374]; dystroglycan binding [GO:0002162]; heparan sulfate proteoglycan binding [GO:0043395]; laminin binding [GO:0043236]; sialic acid binding [GO:0033691]; structural constituent of cytoskeleton [GO:0005200]
Q8IVF2	Protein AHNAK2 OS=Homo sapiens OX=9606 GN=AHNAK2 PE=1 SV=2	1.2	0.719681	0.899	0.99212	11.113	2.06644e-12	regulation of RNA splicing [GO:0043484]
P02538	Keratin, type II cytoskeletal 6A OS=Homo sapiens OX=9606 GN=KRT6A PE=1 SV=3	0.714	0.797358	0.812	0.94465	9.2	8.37962e-15	antimicrobial humoral immune response mediated by antimicrobial peptide [GO:0061844]; cell differentiation [GO:0030154]; cytolysis by host of symbiont cells [GO:0051838]; defense response to Gram-positive bacterium [GO:0050830]; intermediate filament organization [GO:0045109]; keratinization [GO:0031424]; morphogenesis of an epithelium [GO:0002009]; negative regulation of cytolysis by symbiont of…	structural constituent of cytoskeleton [GO:0005200]; structural constituent of skin epidermis [GO:0030280]
Q9UQ35	Serine/arginine repetitive matrix protein 2 OS=Homo sapiens OX=9606 GN=SRRM2 PE=1 SV=2	1.247	0.698107	1.041	0.960243	8.489	1.66216e-11	mRNA splicing, via spliceosome [GO:0000398]	C2H2 zinc finger domain binding [GO:0070742]; mRNA binding [GO:0003729]; protein N-terminus binding [GO:0047485]; RNA binding [GO:0003723]
Q02952	A-kinase anchor protein 12 OS=Homo sapiens OX=9606 GN=AKAP12 PE=1 SV=4	1.116	0.840771	0.892	0.986477	7.804	7.76636e-11	adenylate cyclase-inhibiting G protein-coupled receptor signaling pathway [GO:0007193]; cellular response to interleukin-1 [GO:0071347]; cellular response to tumor necrosis factor [GO:0071356]; G protein-coupled receptor signaling pathway [GO:0007186]; hepatic stellate cell activation [GO:0035733]; modulation of chemical synaptic transmission [GO:0050804]; negative regulation of vascular permeabi…	adenylate cyclase binding [GO:0008179]; calmodulin binding [GO:0005516]; protein kinase A binding [GO:0051018]
Q09666	Neuroblast differentiation-associated protein AHNAK OS=Homo sapiens OX=9606 GN=AHNAK PE=1 SV=2	1.023	0.981801	0.942	0.995972	7.594	1.70489e-12	positive regulation of plasma membrane repair [GO:1905686]; regulation of RNA splicing [GO:0043484]; regulation of voltage-gated calcium channel activity [GO:1901385]	cadherin binding [GO:0045296]; identical protein binding [GO:0042802]; RNA binding [GO:0003723]; S100 protein binding [GO:0044548]; structural molecule activity conferring elasticity [GO:0097493]
P13647	Keratin, type II cytoskeletal 5 OS=Homo sapiens OX=9606 GN=KRT5 PE=1 SV=3	1.01	0.988704	1.013	0.977237	6.974	2.91154e-11	epidermis development [GO:0008544]; intermediate filament organization [GO:0045109]; intermediate filament polymerization [GO:0045107]; keratinization [GO:0031424]; regulation of cell migration [GO:0030334]; regulation of protein localization [GO:0032880]; response to mechanical stimulus [GO:0009612]	scaffold protein binding [GO:0097110]; structural constituent of cytoskeleton [GO:0005200]; structural constituent of skin epidermis [GO:0030280]
P05543	Thyroxine-binding globulin OS=Homo sapiens OX=9606 GN=SERPINA7 PE=1 SV=2	2.83	8.63769e-05	3.466	4.7588e-05	1.163	0.870274	negative regulation of endopeptidase activity [GO:0010951]; thyroid hormone transport [GO:0070327]	serine-type endopeptidase inhibitor activity [GO:0004867]
P35052	Glypican-1 OS=Homo sapiens OX=9606 GN=GPC1 PE=1 SV=2	0.792	0.927622	0.862	0.977237	5.161	4.89319e-07	cell migration [GO:0016477]; heparan sulfate proteoglycan catabolic process [GO:0030200]; myelin assembly [GO:0032288]; negative regulation of fibroblast growth factor receptor signaling pathway [GO:0040037]; positive regulation of skeletal muscle cell differentiation [GO:2001016]; regulation of protein localization to membrane [GO:1905475]; Schwann cell differentiation [GO:0014037]	copper ion binding [GO:0005507]; fibroblast growth factor binding [GO:0017134]; laminin binding [GO:0043236]
Q7Z6Z7	E3 ubiquitin-protein ligase HUWE1 OS=Homo sapiens OX=9606 GN=HUWE1 PE=1 SV=3	0.833	0.838886	1.36	0.252088	4.833	7.85526e-08	base-excision repair [GO:0006284]; cell differentiation [GO:0030154]; circadian regulation of gene expression [GO:0032922]; Golgi organization [GO:0007030]; histone ubiquitination [GO:0016574]; membrane fusion [GO:0061025]; negative regulation of mitochondrial fusion [GO:0010637]; positive regulation of mitophagy in response to mitochondrial depolarization [GO:0098779]; positive regulation of pro…	DNA binding [GO:0003677]; RNA binding [GO:0003723]; ubiquitin protein ligase activity [GO:0061630]; ubiquitin-protein transferase activity [GO:0004842]
P62273	40S ribosomal protein S29 OS=Homo sapiens OX=9606 GN=RPS29 PE=1 SV=2	1.249	0.700855	0.824	0.95618	4.817	1.41798e-06	cytoplasmic translation [GO:0002181]; translation [GO:0006412]	structural constituent of ribosome [GO:0003735]; zinc ion binding [GO:0008270]
Q12888	TP53-binding protein 1 OS=Homo sapiens OX=9606 GN=TP53BP1 PE=1 SV=2	0.863	0.978145	0.831	0.961283	4.645	1.89836e-06	cellular response to DNA damage stimulus [GO:0006974]; cellular response to X-ray [GO:0071481]; DNA damage checkpoint signaling [GO:0000077]; double-strand break repair via nonhomologous end joining [GO:0006303]; negative regulation of double-strand break repair via homologous recombination [GO:2000042]; positive regulation of DNA-binding transcription factor activity [GO:0051091]; positive regul…	damaged DNA binding [GO:0003684]; histone binding [GO:0042393]; methylated histone binding [GO:0035064]; p53 binding [GO:0002039]; RNA polymerase II-specific DNA-binding transcription factor binding [GO:0061629]; telomeric DNA binding [GO:0042162]; transcription coregulator activity [GO:0003712]; ubiquitin modification-dependent histone binding [GO:0061649]
O00592	Podocalyxin OS=Homo sapiens OX=9606 GN=PODXL PE=1 SV=2	0.871	0.978149	0.829	0.960913	4.559	1.25503e-05	cell adhesion [GO:0007155]; cell migration [GO:0016477]; epithelial tube formation [GO:0072175]; negative regulation of cell adhesion [GO:0007162]; negative regulation of cell-cell adhesion [GO:0022408]; podocyte development [GO:0072015]; positive regulation of cell migration [GO:0030335]; positive regulation of cell-cell adhesion mediated by integrin [GO:0033634]; regulation of microvillus assem…
Q9Y520	Protein PRRC2C OS=Homo sapiens OX=9606 GN=PRRC2C PE=1 SV=4	0.788	0.962306	0.857	0.973328	4.49	1.29511e-05	cell differentiation [GO:0030154]; hematopoietic progenitor cell differentiation [GO:0002244]; stress granule assembly [GO:0034063]	protein C-terminus binding [GO:0008022]; RNA binding [GO:0003723]
P49750	YLP motif-containing protein 1 OS=Homo sapiens OX=9606 GN=YLPM1 PE=1 SV=4	1.059	0.901891	1.328	0.683085	4.327	1.28048e-05	regulation of telomere maintenance [GO:0032204]	RNA binding [GO:0003723]
Q9UPN3	Microtubule-actin cross-linking factor 1, isoforms 1/2/3/5 OS=Homo sapiens OX=9606 GN=MACF1 PE=1 SV=4	0.939	0.996553	1.105	0.909484	4.136	1.85514e-05	Golgi to plasma membrane protein transport [GO:0043001]; intermediate filament cytoskeleton organization [GO:0045104]; positive regulation of axon extension [GO:0045773]; positive regulation of Wnt signaling pathway [GO:0030177]; regulation of cell migration [GO:0030334]; regulation of epithelial cell migration [GO:0010632]; regulation of focal adhesion assembly [GO:0051893]; regulation of microt…	actin binding [GO:0003779]; actin filament binding [GO:0051015]; cadherin binding [GO:0045296]; calcium ion binding [GO:0005509]; microtubule minus-end binding [GO:0051011]; RNA binding [GO:0003723]; structural molecule activity [GO:0005198]
Q15149	Plectin OS=Homo sapiens OX=9606 GN=PLEC PE=1 SV=3	0.92	0.967265	0.913	0.978597	4.005	3.29555e-06	actin cytoskeleton reorganization [GO:0031532]; actomyosin contractile ring assembly actin filament organization [GO:2000689]; adherens junction organization [GO:0034332]; cardiac muscle cell development [GO:0055013]; cell morphogenesis [GO:0000902]; cellular response to extracellular stimulus [GO:0031668]; cellular response to fluid shear stress [GO:0071498]; cellular response to hydrostatic pre…	actin binding [GO:0003779]; ankyrin binding [GO:0030506]; cadherin binding [GO:0045296]; dystroglycan binding [GO:0002162]; protein self-association [GO:0043621]; RNA binding [GO:0003723]; structural constituent of cytoskeleton [GO:0005200]; structural constituent of muscle [GO:0008307]; structural molecule activity [GO:0005198]
P48634	Protein PRRC2A OS=Homo sapiens OX=9606 GN=PRRC2A PE=1 SV=3	1.06	0.893413	1.038	0.97193	3.988	1.91935e-05	cell differentiation [GO:0030154]	RNA binding [GO:0003723]
Q8IWZ3	Ankyrin repeat and KH domain-containing protein 1 OS=Homo sapiens OX=9606 GN=ANKHD1 PE=1 SV=1	0.893	0.997452	1.027	0.97194	3.98	5.35347e-05	innate immune response [GO:0045087]	RNA binding [GO:0003723]
O15027	Protein transport protein Sec16A OS=Homo sapiens OX=9606 GN=SEC16A PE=1 SV=4	0.935	0.999899	0.908	0.997227	3.968	6.025e-05	autophagy [GO:0006914]; COPII vesicle coating [GO:0048208]; endoplasmic reticulum organization [GO:0007029]; endoplasmic reticulum to Golgi vesicle-mediated transport [GO:0006888]; Golgi organization [GO:0007030]; Golgi to plasma membrane CFTR protein transport [GO:0043000]; protein exit from endoplasmic reticulum [GO:0032527]; protein localization to endoplasmic reticulum exit site [GO:0070973];…
Q63HN8	E3 ubiquitin-protein ligase RNF213 OS=Homo sapiens OX=9606 GN=RNF213 PE=1 SV=3	0.704	0.552022	1.109	0.910727	3.96	0.000118458	angiogenesis [GO:0001525]; defense response to bacterium [GO:0042742]; immune system process [GO:0002376]; lipid droplet formation [GO:0140042]; lipid ubiquitination [GO:0120323]; negative regulation of non-canonical Wnt signaling pathway [GO:2000051]; protein autoubiquitination [GO:0051865]; protein K63-linked ubiquitination [GO:0070534]; protein ubiquitination [GO:0016567]; regulation of lipid …	ATP binding [GO:0005524]; ATP hydrolysis activity [GO:0016887]; metal ion binding [GO:0046872]; ubiquitin protein ligase activity [GO:0061630]; ubiquitin-protein transferase activity [GO:0004842]
P49792	E3 SUMO-protein ligase RanBP2 OS=Homo sapiens OX=9606 GN=RANBP2 PE=1 SV=2	0.915	0.975124	1.142	0.856244	3.957	3.29062e-05	centrosome localization [GO:0051642]; mRNA transport [GO:0051028]; NLS-bearing protein import into nucleus [GO:0006607]; nuclear export [GO:0051168]; nucleocytoplasmic transport [GO:0006913]; positive regulation of glucokinase activity [GO:0033133]; protein folding [GO:0006457]; protein peptidyl-prolyl isomerization [GO:0000413]; protein sumoylation [GO:0016925]; regulation of gluconeogenesis [GO…	metal ion binding [GO:0046872]; RNA binding [GO:0003723]; small GTPase binding [GO:0031267]; SUMO ligase activity [GO:0061665]; SUMO transferase activity [GO:0019789]
Q5T4S7	E3 ubiquitin-protein ligase UBR4 OS=Homo sapiens OX=9606 GN=UBR4 PE=1 SV=1	0.761	0.624426	1.373	0.281376	3.861	3.77535e-05	ubiquitin-dependent protein catabolic process [GO:0006511]	calmodulin binding [GO:0005516]; ubiquitin protein ligase activity [GO:0061630]; ubiquitin-protein transferase activity [GO:0004842]; zinc ion binding [GO:0008270]
P18583	Protein SON OS=Homo sapiens OX=9606 GN=SON PE=1 SV=4	0.715	0.743775	0.826	0.961721	3.84	4.32536e-05	microtubule cytoskeleton organization [GO:0000226]; mitotic cytokinesis [GO:0000281]; mRNA processing [GO:0006397]; negative regulation of apoptotic process [GO:0043066]; regulation of cell cycle [GO:0051726]; regulation of mRNA splicing, via spliceosome [GO:0048024]; regulation of RNA splicing [GO:0043484]; RNA splicing [GO:0008380]	DNA binding [GO:0003677]; RNA binding [GO:0003723]
Q8WW22	DnaJ homolog subfamily A member 4 OS=Homo sapiens OX=9606 GN=DNAJA4 PE=1 SV=1					3.812	0.0112115	negative regulation of endothelial cell migration [GO:0010596]; negative regulation of inclusion body assembly [GO:0090084]; positive regulation of gene expression [GO:0010628]; protein refolding [GO:0042026]; response to heat [GO:0009408]	ATP binding [GO:0005524]; chaperone binding [GO:0051087]; Hsp70 protein binding [GO:0030544]; metal ion binding [GO:0046872]; unfolded protein binding [GO:0051082]
O94915	Protein furry homolog-like OS=Homo sapiens OX=9606 GN=FRYL PE=1 SV=2	0.742	0.83272	1.648	0.134341	3.801	5.47551e-05	cell morphogenesis [GO:0000902]; neuron projection development [GO:0031175]
Q14204	Cytoplasmic dynein 1 heavy chain 1 OS=Homo sapiens OX=9606 GN=DYNC1H1 PE=1 SV=5	0.892	0.950922	1.235	0.56257	3.79	9.12911e-06	cell division [GO:0051301]; cytoplasmic microtubule organization [GO:0031122]; establishment of spindle localization [GO:0051293]; microtubule-based movement [GO:0007018]; minus-end-directed vesicle transport along microtubule [GO:0072382]; mitotic cell cycle [GO:0000278]; mitotic spindle organization [GO:0007052]; nuclear migration [GO:0007097]; P-body assembly [GO:0033962]; positive regulation …	ATP binding [GO:0005524]; dynein intermediate chain binding [GO:0045505]; dynein light intermediate chain binding [GO:0051959]; minus-end-directed microtubule motor activity [GO:0008569]; RNA binding [GO:0003723]
P12270	Nucleoprotein TPR OS=Homo sapiens OX=9606 GN=TPR PE=1 SV=3	1.085	0.943477	0.938	0.998311	3.76	9.94632e-06	cell division [GO:0051301]; cellular response to heat [GO:0034605]; cellular response to interferon-alpha [GO:0035457]; mitotic spindle assembly checkpoint signaling [GO:0007094]; mRNA export from nucleus [GO:0006406]; mRNA export from nucleus in response to heat stress [GO:0031990]; negative regulation of RNA export from nucleus [GO:0046832]; negative regulation of transcription by RNA polymeras…	chromatin binding [GO:0003682]; dynein complex binding [GO:0070840]; heat shock protein binding [GO:0031072]; mitogen-activated protein kinase binding [GO:0051019]; mRNA binding [GO:0003729]; protein homodimerization activity [GO:0042803]; RNA binding [GO:0003723]; structural constituent of nuclear pore [GO:0017056]; tubulin binding [GO:0015631]
Q9BY89	Uncharacterized protein KIAA1671 OS=Homo sapiens OX=9606 GN=KIAA1671 PE=1 SV=2			0.974	0.990148	3.641	0.0016578
Q03001	Dystonin OS=Homo sapiens OX=9606 GN=DST PE=1 SV=4	0.837	0.892349	1.242	0.671738	3.633	0.000358008	cell adhesion [GO:0007155]; cell motility [GO:0048870]; cytoplasmic microtubule organization [GO:0031122]; cytoskeleton organization [GO:0007010]; hemidesmosome assembly [GO:0031581]; integrin-mediated signaling pathway [GO:0007229]; intermediate filament cytoskeleton organization [GO:0045104]; maintenance of cell polarity [GO:0030011]; microtubule cytoskeleton organization [GO:0000226]; response…	actin binding [GO:0003779]; calcium ion binding [GO:0005509]; integrin binding [GO:0005178]; microtubule binding [GO:0008017]; microtubule plus-end binding [GO:0051010]; protein C-terminus binding [GO:0008022]; protein homodimerization activity [GO:0042803]; structural molecule activity [GO:0005198]
P50851	Lipopolysaccharide-responsive and beige-like anchor protein OS=Homo sapiens OX=9606 GN=LRBA PE=1 SV=4	0.814	0.885502	1.263	0.700872	3.632	0.000515967	mitophagy [GO:0000423]; protein localization [GO:0008104]; protein localization to phagophore assembly site [GO:0034497]	protein kinase binding [GO:0019901]
P21333	Filamin-A OS=Homo sapiens OX=9606 GN=FLNA PE=1 SV=4	1.021	0.983715	1.046	0.953621	3.56	2.72625e-05	actin crosslink formation [GO:0051764]; actin cytoskeleton reorganization [GO:0031532]; adenylate cyclase-inhibiting dopamine receptor signaling pathway [GO:0007195]; angiogenesis [GO:0001525]; blood coagulation, intrinsic pathway [GO:0007597]; blood vessel remodeling [GO:0001974]; cell-cell junction organization [GO:0045216]; cilium assembly [GO:0060271]; cytoplasmic sequestering of protein [GO:…	actin filament binding [GO:0051015]; cadherin binding [GO:0045296]; DNA-binding transcription factor binding [GO:0140297]; Fc-gamma receptor I complex binding [GO:0034988]; G protein-coupled receptor binding [GO:0001664]; GTPase binding [GO:0051020]; kinase binding [GO:0019900]; potassium channel regulator activity [GO:0015459]; protein homodimerization activity [GO:0042803]; protein kinase C bin…
O75369	Filamin-B OS=Homo sapiens OX=9606 GN=FLNB PE=1 SV=2	1.072	0.958035	1.002	0.980957	3.539	3.0214e-05	actin cytoskeleton organization [GO:0030036]; cellular response to interferon-gamma [GO:0071346]; epithelial cell morphogenesis [GO:0003382]; keratinocyte development [GO:0003334]; signal transduction [GO:0007165]; skeletal muscle tissue development [GO:0007519]	actin binding [GO:0003779]; actin filament binding [GO:0051015]; cadherin binding [GO:0045296]; identical protein binding [GO:0042802]; RNA binding [GO:0003723]
Q13428	Treacle protein OS=Homo sapiens OX=9606 GN=TCOF1 PE=1 SV=3	0.863	0.978149	0.765	0.88897	3.408	0.000840635	neural crest cell development [GO:0014032]; neural crest formation [GO:0014029]; nucleolar large rRNA transcription by RNA polymerase I [GO:0042790]; regulation of translation [GO:0006417]; skeletal system development [GO:0001501]	protein heterodimerization activity [GO:0046982]; protein-macromolecule adaptor activity [GO:0030674]; RNA binding [GO:0003723]; scaffold protein binding [GO:0097110]
P15924	Desmoplakin OS=Homo sapiens OX=9606 GN=DSP PE=1 SV=3	0.943	0.983928	0.932	0.991448	3.351	7.54032e-05	adherens junction organization [GO:0034332]; bundle of His cell-Purkinje myocyte adhesion involved in cell communication [GO:0086073]; cell-cell adhesion [GO:0098609]; desmosome organization [GO:0002934]; epidermis development [GO:0008544]; epithelial cell-cell adhesion [GO:0090136]; intermediate filament cytoskeleton organization [GO:0045104]; intermediate filament organization [GO:0045109]; ker…	cell adhesive protein binding involved in bundle of His cell-Purkinje myocyte communication [GO:0086083]; protein kinase C binding [GO:0005080]; RNA binding [GO:0003723]; scaffold protein binding [GO:0097110]; structural constituent of cytoskeleton [GO:0005200]; structural molecule activity [GO:0005198]
P27816	Microtubule-associated protein 4 OS=Homo sapiens OX=9606 GN=MAP4 PE=1 SV=3	0.916	0.998817	0.928	1	3.316	0.00112679	cell division [GO:0051301]; establishment of spindle orientation [GO:0051294]; microtubule cytoskeleton organization [GO:0000226]; microtubule sliding [GO:0051012]; mitotic spindle organization [GO:0007052]; negative regulation of non-motile cilium assembly [GO:1902856]; neuron projection development [GO:0031175]	microtubule binding [GO:0008017]; RNA binding [GO:0003723]; structural molecule activity [GO:0005198]
Q8N1P7	Beta/gamma crystallin domain-containing protein 2 OS=Homo sapiens OX=9606 GN=CRYBG2 PE=2 SV=2	1.208	0.807959	1.075	0.935868	3.312	0.000994637		carbohydrate binding [GO:0030246]
Q07157	Tight junction protein ZO-1 OS=Homo sapiens OX=9606 GN=TJP1 PE=1 SV=3	1.052	0.964006	1.123	0.823549	3.254	0.000122238	actomyosin structure organization [GO:0031032]; adherens junction maintenance [GO:0034334]; cell-cell adhesion [GO:0098609]; cell-cell junction assembly [GO:0007043]; cell-cell junction organization [GO:0045216]; establishment of endothelial intestinal barrier [GO:0090557]; maintenance of blood-brain barrier [GO:0035633]; negative regulation of actin cytoskeleton reorganization [GO:2000250]; nega…	cadherin binding [GO:0045296]; calmodulin binding [GO:0005516]; cell adhesion molecule binding [GO:0050839]
Q9NR09	Baculoviral IAP repeat-containing protein 6 OS=Homo sapiens OX=9606 GN=BIRC6 PE=1 SV=2	0.716	0.714483	1.25	0.742424	3.247	0.000993794	apoptotic process [GO:0006915]; cell cycle [GO:0007049]; cell division [GO:0051301]; cell population proliferation [GO:0008283]; labyrinthine layer development [GO:0060711]; negative regulation of apoptotic process [GO:0043066]; negative regulation of extrinsic apoptotic signaling pathway [GO:2001237]; positive regulation of cell population proliferation [GO:0008284]; protein phosphorylation [GO:…	cysteine-type endopeptidase inhibitor activity [GO:0004869]; ubiquitin conjugating enzyme activity [GO:0061631]; ubiquitin-protein transferase activity [GO:0004842]
O75923	Dysferlin OS=Homo sapiens OX=9606 GN=DYSF PE=1 SV=1	0.93	0.997452	1.235	0.783646	3.239	0.00140879	macrophage activation involved in immune response [GO:0002281]; membrane fusion [GO:0061025]; monocyte activation involved in immune response [GO:0002280]; negative regulation of phagocytosis [GO:0050765]; plasma membrane organization [GO:0007009]; plasma membrane repair [GO:0001778]; T-tubule organization [GO:0033292]; vesicle fusion [GO:0006906]	calcium ion binding [GO:0005509]; calcium-dependent phospholipid binding [GO:0005544]; phospholipid binding [GO:0005543]
P02771	Alpha-fetoprotein OS=Homo sapiens OX=9606 GN=AFP PE=1 SV=1	2.816	4.25848e-05	2.653	0.000218512	1.115	0.873872	ovulation from ovarian follicle [GO:0001542]; progesterone metabolic process [GO:0042448]; SMAD protein signal transduction [GO:0060395]	fatty acid binding [GO:0005504]; zinc ion binding [GO:0008270]
P58107	Epiplakin OS=Homo sapiens OX=9606 GN=EPPK1 PE=1 SV=3	0.889	0.948568	0.998	0.985624	3.203	0.000156501	intermediate filament bundle assembly [GO:0045110]; intermediate filament cytoskeleton organization [GO:0045104]; intermediate filament organization [GO:0045109]; negative regulation of cell migration [GO:0030336]; negative regulation of epithelial cell proliferation [GO:0050680]; negative regulation of keratinocyte migration [GO:0051548]; negative regulation of keratinocyte proliferation [GO:001…	intermediate filament binding [GO:0019215]; keratin filament binding [GO:1990254]; RNA binding [GO:0003723]; structural molecule activity [GO:0005198]
O94916	Nuclear factor of activated T-cells 5 OS=Homo sapiens OX=9606 GN=NFAT5 PE=1 SV=1	0.998	0.962306	1.262	0.766346	3.188	0.000558375	calcineurin-NFAT signaling cascade [GO:0033173]; cellular hyperosmotic response [GO:0071474]; cellular response to cytokine stimulus [GO:0071345]; positive regulation of gene expression [GO:0010628]; positive regulation of leukocyte adhesion to vascular endothelial cell [GO:1904996]; positive regulation of NIK/NF-kappaB signaling [GO:1901224]; positive regulation of transcription by RNA polymeras…	DNA-binding transcription activator activity, RNA polymerase II-specific [GO:0001228]; DNA-binding transcription factor activity [GO:0003700]; DNA-binding transcription factor activity, RNA polymerase II-specific [GO:0000981]; RNA polymerase II cis-regulatory region sequence-specific DNA binding [GO:0000978]; sequence-specific double-stranded DNA binding [GO:1990837]
Q14839	Chromodomain-helicase-DNA-binding protein 4 OS=Homo sapiens OX=9606 GN=CHD4 PE=1 SV=2	0.697	0.711923	1.039	0.967306	3.136	0.000828893	chromatin remodeling [GO:0006338]; histone deacetylation [GO:0016575]; negative regulation of gene expression [GO:0010629]; negative regulation of transcription by RNA polymerase II [GO:0000122]; negative regulation of transcription, DNA-templated [GO:0045892]; positive regulation of transcription, DNA-templated [GO:0045893]; regulation of cell fate specification [GO:0042659]; regulation of stem …	ATP binding [GO:0005524]; ATP hydrolysis activity [GO:0016887]; ATP-dependent chromatin remodeler activity [GO:0140658]; chromatin binding [GO:0003682]; DNA binding [GO:0003677]; DNA helicase activity [GO:0003678]; histone binding [GO:0042393]; histone deacetylase binding [GO:0042826]; RNA polymerase II-specific DNA-binding transcription factor binding [GO:0061629]; transcription coregulator bind…
P42858	Huntingtin OS=Homo sapiens OX=9606 GN=HTT PE=1 SV=2	0.749	0.852665	1.133	0.895035	3.124	0.000936396	apoptotic process [GO:0006915]; establishment of mitotic spindle orientation [GO:0000132]; Golgi organization [GO:0007030]; microtubule-based transport [GO:0099111]; negative regulation of extrinsic apoptotic signaling pathway [GO:2001237]; positive regulation of aggrephagy [GO:1905337]; positive regulation of apoptotic process [GO:0043065]; positive regulation of autophagy of mitochondrion [GO:1…	beta-tubulin binding [GO:0048487]; dynactin binding [GO:0034452]; dynein intermediate chain binding [GO:0045505]; heat shock protein binding [GO:0031072]; identical protein binding [GO:0042802]; kinase binding [GO:0019900]; p53 binding [GO:0002039]; profilin binding [GO:0005522]; transmembrane transporter binding [GO:0044325]
P46939	Utrophin OS=Homo sapiens OX=9606 GN=UTRN PE=1 SV=2	0.684	0.649673	1.024	0.973328	3.046	0.00120121	actin cytoskeleton organization [GO:0030036]; muscle contraction [GO:0006936]; muscle organ development [GO:0007517]; positive regulation of cell-matrix adhesion [GO:0001954]; regulation of sodium ion transmembrane transporter activity [GO:2000649]	actin binding [GO:0003779]; actin filament binding [GO:0051015]; integrin binding [GO:0005178]; protein kinase binding [GO:0019901]; vinculin binding [GO:0017166]; zinc ion binding [GO:0008270]
O15230	Laminin subunit alpha-5 OS=Homo sapiens OX=9606 GN=LAMA5 PE=1 SV=8	0.156	2.33375e-16	0.243	1.55127e-07	0.755	0.965119	animal organ morphogenesis [GO:0009887]; axon guidance [GO:0007411]; branching involved in salivary gland morphogenesis [GO:0060445]; branching involved in ureteric bud morphogenesis [GO:0001658]; cell migration [GO:0016477]; cell-cell adhesion [GO:0098609]; cilium assembly [GO:0060271]; hair follicle development [GO:0001942]; integrin-mediated signaling pathway [GO:0007229]; lung development [GO…	extracellular matrix structural constituent [GO:0005201]; integrin binding [GO:0005178]
Q7Z3T8	Zinc finger FYVE domain-containing protein 16 OS=Homo sapiens OX=9606 GN=ZFYVE16 PE=1 SV=3	0.786	0.960191	1.193	0.870832	3.005	0.00546524	endosomal transport [GO:0016197]; protein targeting to lysosome [GO:0006622]; regulation of endocytosis [GO:0030100]; signal transduction [GO:0007165]; vesicle organization [GO:0016050]	1-phosphatidylinositol binding [GO:0005545]; metal ion binding [GO:0046872]; phosphatidylinositol-3,4,5-trisphosphate binding [GO:0005547]
Q6Y7W6	GRB10-interacting GYF protein 2 OS=Homo sapiens OX=9606 GN=GIGYF2 PE=1 SV=1	1.005	0.964006	1.108	0.918687	2.996	0.000670396	adult locomotory behavior [GO:0008344]; feeding behavior [GO:0007631]; homeostasis of number of cells within a tissue [GO:0048873]; insulin-like growth factor receptor signaling pathway [GO:0048009]; mitotic G1 DNA damage checkpoint signaling [GO:0031571]; mRNA destabilization [GO:0061157]; multicellular organism growth [GO:0035264]; musculoskeletal movement [GO:0050881]; negative regulation of t…	cadherin binding [GO:0045296]; proline-rich region binding [GO:0070064]; RNA binding [GO:0003723]
Q9P107	GEM-interacting protein OS=Homo sapiens OX=9606 GN=GMIP PE=1 SV=2	1.023	0.962306			2.969	0.0481878	activation of GTPase activity [GO:0090630]; intracellular signal transduction [GO:0035556]; negative regulation of GTPase activity [GO:0034260]; regulation of small GTPase mediated signal transduction [GO:0051056]	GTPase activator activity [GO:0005096]; metal ion binding [GO:0046872]
Q12873	Chromodomain-helicase-DNA-binding protein 3 OS=Homo sapiens OX=9606 GN=CHD3 PE=1 SV=3	0.672	0.945028	0.89	0.996413	2.967	0.0372297	centrosome cycle [GO:0007098]; chromatin remodeling [GO:0006338]; histone deacetylation [GO:0016575]; negative regulation of transcription by RNA polymerase II [GO:0000122]; negative regulation of transcription, DNA-templated [GO:0045892]; positive regulation of transcription, DNA-templated [GO:0045893]; regulation of cell fate specification [GO:0042659]; regulation of stem cell differentiation […	ATP binding [GO:0005524]; ATP hydrolysis activity [GO:0016887]; ATP-dependent chromatin remodeler activity [GO:0140658]; chromatin binding [GO:0003682]; DNA binding [GO:0003677]; DNA helicase activity [GO:0003678]; helicase activity [GO:0004386]; histone binding [GO:0042393]; RNA binding [GO:0003723]; transcription cis-regulatory region binding [GO:0000976]; zinc ion binding [GO:0008270]
P11717	Cation-independent mannose-6-phosphate receptor OS=Homo sapiens OX=9606 GN=IGF2R PE=1 SV=3	1.18	0.72727	1.159	0.864858	2.962	0.00271187	animal organ regeneration [GO:0031100]; G protein-coupled receptor signaling pathway [GO:0007186]; liver development [GO:0001889]; lysosomal transport [GO:0007041]; positive regulation by host of viral process [GO:0044794]; positive regulation of apoptotic process [GO:0043065]; post-embryonic development [GO:0009791]; receptor-mediated endocytosis [GO:0006898]; response to retinoic acid [GO:00325…	enzyme binding [GO:0019899]; G-protein alpha-subunit binding [GO:0001965]; identical protein binding [GO:0042802]; insulin-like growth factor binding [GO:0005520]; insulin-like growth factor II binding [GO:0031995]; insulin-like growth factor receptor activity [GO:0005010]; mannose binding [GO:0005537]; phosphoprotein binding [GO:0051219]; retinoic acid binding [GO:0001972]; retromer complex bind…
P52657	Transcription initiation factor IIA subunit 2 OS=Homo sapiens OX=9606 GN=GTF2A2 PE=1 SV=1	1.965	0.141409	0.754	0.967306	2.954	0.0456469	positive regulation of transcription by RNA polymerase II [GO:0045944]; positive regulation of transcription initiation from RNA polymerase II promoter [GO:0060261]; RNA polymerase II preinitiation complex assembly [GO:0051123]; transcription by RNA polymerase II [GO:0006366]; transcription initiation from RNA polymerase II promoter [GO:0006367]	protein heterodimerization activity [GO:0046982]; protein homodimerization activity [GO:0042803]; RNA polymerase II general transcription initiation factor activity [GO:0016251]; RNA polymerase II general transcription initiation factor binding [GO:0001091]; RNA polymerase II-specific DNA-binding transcription factor binding [GO:0061629]; TBP-class protein binding [GO:0017025]
Q14789	Golgin subfamily B member 1 OS=Homo sapiens OX=9606 GN=GOLGB1 PE=1 SV=2	0.832	0.960191	0.857	0.968321	2.914	0.00212501	chondrocyte proliferation [GO:0035988]; Golgi organization [GO:0007030]; protein localization to pericentriolar material [GO:1905793]; regulation of transcription, DNA-templated [GO:0006355]	RNA binding [GO:0003723]; sequence-specific DNA binding [GO:0043565]
Q9Y4K1	Beta/gamma crystallin domain-containing protein 1 OS=Homo sapiens OX=9606 GN=CRYBG1 PE=1 SV=3	0.942	0.982386	1.204	0.846789	2.896	0.00424923		carbohydrate binding [GO:0030246]
Q9NQZ5	StAR-related lipid transfer protein 7, mitochondrial OS=Homo sapiens OX=9606 GN=STARD7 PE=1 SV=2	2.327	0.00182465	0.228	6.48689e-07	1.042	0.952998		lipid binding [GO:0008289]
Q04637	Eukaryotic translation initiation factor 4 gamma 1 OS=Homo sapiens OX=9606 GN=EIF4G1 PE=1 SV=4	0.891	0.950879	1.065	0.9369	2.876	0.000793869	behavioral fear response [GO:0001662]; cap-dependent translational initiation [GO:0002191]; cellular macromolecule biosynthetic process [GO:0034645]; cellular response to nutrient levels [GO:0031669]; energy homeostasis [GO:0097009]; lung development [GO:0030324]; miRNA-mediated gene silencing by inhibition of translation [GO:0035278]; negative regulation of autophagy [GO:0010507]; negative regul…	ATP binding [GO:0005524]; eukaryotic initiation factor 4E binding [GO:0008190]; identical protein binding [GO:0042802]; molecular adaptor activity [GO:0060090]; mRNA binding [GO:0003729]; RNA binding [GO:0003723]; translation factor activity, RNA binding [GO:0008135]; translation initiation factor activity [GO:0003743]; translation initiation factor binding [GO:0031369]
O15020	Spectrin beta chain, non-erythrocytic 2 OS=Homo sapiens OX=9606 GN=SPTBN2 PE=1 SV=3	1.018	0.964006	1.192	0.821218	2.865	0.00475052	actin cytoskeleton organization [GO:0030036]; actin filament capping [GO:0051693]; adult behavior [GO:0030534]; cerebellar Purkinje cell layer morphogenesis [GO:0021692]; multicellular organism growth [GO:0035264]; postsynapse organization [GO:0099173]; synapse assembly [GO:0007416]; vesicle-mediated transport [GO:0016192]	actin binding [GO:0003779]; actin filament binding [GO:0051015]; cadherin binding [GO:0045296]; phospholipid binding [GO:0005543]; structural constituent of cytoskeleton [GO:0005200]; structural constituent of synapse [GO:0098918]
Q5VZ89	DENN domain-containing protein 4C OS=Homo sapiens OX=9606 GN=DENND4C PE=1 SV=3	0.79	0.912994	1.255	0.773912	2.861	0.00190407	cellular response to insulin stimulus [GO:0032869]; protein localization to plasma membrane [GO:0072659]; protein transport [GO:0015031]; regulation of Rab protein signal transduction [GO:0032483]	guanyl-nucleotide exchange factor activity [GO:0005085]
Q9Y490	Talin-1 OS=Homo sapiens OX=9606 GN=TLN1 PE=1 SV=3	0.91	0.964006	0.985	0.994338	2.848	0.000906496	cell-cell adhesion [GO:0098609]; cell-cell junction assembly [GO:0007043]; cell-substrate junction assembly [GO:0007044]; cortical actin cytoskeleton organization [GO:0030866]; integrin activation [GO:0033622]; integrin-mediated signaling pathway [GO:0007229]; platelet aggregation [GO:0070527]; regulation of focal adhesion assembly [GO:0051893]	actin filament binding [GO:0051015]; cadherin binding [GO:0045296]; integrin binding [GO:0005178]; LIM domain binding [GO:0030274]; phosphatidylinositol binding [GO:0035091]; phosphatidylserine binding [GO:0001786]; structural constituent of cytoskeleton [GO:0005200]; vinculin binding [GO:0017166]
P35658	Nuclear pore complex protein Nup214 OS=Homo sapiens OX=9606 GN=NUP214 PE=1 SV=2	0.786	0.906758	0.982	0.990808	2.835	0.002973	mitotic cell cycle [GO:0000278]; mRNA export from nucleus [GO:0006406]; nucleocytoplasmic transport [GO:0006913]; protein export from nucleus [GO:0006611]; protein import into nucleus [GO:0006606]; regulation of cell cycle [GO:0051726]; regulation of nucleocytoplasmic transport [GO:0046822]; RNA export from nucleus [GO:0006405]	nuclear export signal receptor activity [GO:0005049]; nuclear localization sequence binding [GO:0008139]; structural constituent of nuclear pore [GO:0017056]
P78527	DNA-dependent protein kinase catalytic subunit OS=Homo sapiens OX=9606 GN=PRKDC PE=1 SV=3	0.75	0.564883	1.101	0.882039	2.816	0.00106486	activation of innate immune response [GO:0002218]; B cell lineage commitment [GO:0002326]; brain development [GO:0007420]; cellular response to DNA damage stimulus [GO:0006974]; cellular response to insulin stimulus [GO:0032869]; double-strand break repair [GO:0006302]; double-strand break repair via alternative nonhomologous end joining [GO:0097681]; double-strand break repair via nonhomologous …	ATP binding [GO:0005524]; DNA-dependent protein kinase activity [GO:0004677]; double-stranded DNA binding [GO:0003690]; enzyme binding [GO:0019899]; protein domain specific binding [GO:0019904]; protein kinase activity [GO:0004672]; protein serine kinase activity [GO:0106310]; protein serine/threonine kinase activity [GO:0004674]; RNA binding [GO:0003723]; RNA polymerase II-specific DNA-binding t…
P35579	Myosin-9 OS=Homo sapiens OX=9606 GN=MYH9 PE=1 SV=4	0.998	0.997452	1.045	0.954697	2.784	0.00124442	actin cytoskeleton reorganization [GO:0031532]; actin filament-based movement [GO:0030048]; actomyosin structure organization [GO:0031032]; angiogenesis [GO:0001525]; blood vessel endothelial cell migration [GO:0043534]; cortical granule exocytosis [GO:0060471]; cytokinetic process [GO:0032506]; establishment of meiotic spindle localization [GO:0051295]; establishment of T cell polarity [GO:00017…	actin binding [GO:0003779]; actin filament binding [GO:0051015]; ADP binding [GO:0043531]; ATP binding [GO:0005524]; cadherin binding [GO:0045296]; calmodulin binding [GO:0005516]; cytoskeletal motor activity [GO:0003774]; identical protein binding [GO:0042802]; integrin binding [GO:0005178]; microfilament motor activity [GO:0000146]; protein domain specific binding [GO:0019904]; protein homodime…
O14497	AT-rich interactive domain-containing protein 1A OS=Homo sapiens OX=9606 GN=ARID1A PE=1 SV=3	0.869	0.983715	0.957	0.997227	2.776	0.00421982	androgen receptor signaling pathway [GO:0030521]; chromatin remodeling [GO:0006338]; epigenetic maintenance of chromatin in transcription-competent conformation [GO:0045815]; glucocorticoid receptor signaling pathway [GO:0042921]; intracellular estrogen receptor signaling pathway [GO:0030520]; nervous system development [GO:0007399]; nucleosome disassembly [GO:0006337]; positive regulation of cel…	DNA binding [GO:0003677]; nuclear receptor binding [GO:0016922]; transcription coactivator activity [GO:0003713]
P16144	Integrin beta-4 OS=Homo sapiens OX=9606 GN=ITGB4 PE=1 SV=5	0.882	0.941315	1.004	0.980766	2.755	0.00144551	autophagy [GO:0006914]; cell adhesion [GO:0007155]; cell adhesion mediated by integrin [GO:0033627]; cell migration [GO:0016477]; cell motility [GO:0048870]; cell-matrix adhesion [GO:0007160]; filopodium assembly [GO:0046847]; hemidesmosome assembly [GO:0031581]; integrin-mediated signaling pathway [GO:0007229]; mesodermal cell differentiation [GO:0048333]; nail development [GO:0035878]; peripher…	G protein-coupled receptor binding [GO:0001664]; integrin binding [GO:0005178]
P55196	Afadin OS=Homo sapiens OX=9606 GN=AFDN PE=1 SV=3	1.041	0.972641	1.093	0.910727	2.747	0.00379794	bicellular tight junction assembly [GO:0070830]; cell adhesion [GO:0007155]; cell-cell adhesion mediated by cadherin [GO:0044331]; cell-cell signaling [GO:0007267]; establishment of endothelial intestinal barrier [GO:0090557]; establishment of protein localization to plasma membrane [GO:0061951]; negative regulation of cell migration [GO:0030336]; pore complex assembly [GO:0046931]; positive regu…	actin filament binding [GO:0051015]; cadherin binding [GO:0045296]; cell adhesion molecule binding [GO:0050839]; protein C-terminus binding [GO:0008022]; small GTPase binding [GO:0031267]
Q709C8	Vacuolar protein sorting-associated protein 13C OS=Homo sapiens OX=9606 GN=VPS13C PE=1 SV=1	0.677	0.585967	1.181	0.833727	2.746	0.00313523	Golgi to endosome transport [GO:0006895]; lipid transport [GO:0006869]; mitochondrion organization [GO:0007005]; negative regulation of parkin-mediated stimulation of mitophagy in response to mitochondrial depolarization [GO:1905090]; protein retention in Golgi apparatus [GO:0045053]; protein targeting to vacuole [GO:0006623]; response to insulin [GO:0032868]
Q92614	Unconventional myosin-XVIIIa OS=Homo sapiens OX=9606 GN=MYO18A PE=1 SV=3	0.955	0.997452	1.097	0.924938	2.733	0.00731682	actomyosin structure organization [GO:0031032]; asymmetric Golgi ribbon formation [GO:0090164]; cell migration [GO:0016477]; DNA metabolic process [GO:0006259]; Golgi organization [GO:0007030]; Golgi ribbon formation [GO:0090161]; Golgi vesicle budding [GO:0048194]; negative regulation of apoptotic process [GO:0043066]; positive regulation of opsonization [GO:1903028]; positive regulation of prot…	actin filament binding [GO:0051015]; ADP binding [GO:0043531]; ATP binding [GO:0005524]; ATP-dependent activity, acting on DNA [GO:0008094]; DNA binding [GO:0003677]; RNA binding [GO:0003723]
O43149	Zinc finger ZZ-type and EF-hand domain-containing protein 1 OS=Homo sapiens OX=9606 GN=ZZEF1 PE=1 SV=6					2.729	0.0638401		calcium ion binding [GO:0005509]; histone reader activity [GO:0140566]; lysine-acetylated histone binding [GO:0070577]; methylated histone binding [GO:0035064]; zinc ion binding [GO:0008270]
Q9BYK8	Helicase with zinc finger domain 2 OS=Homo sapiens OX=9606 GN=HELZ2 PE=1 SV=6	0.75	0.852931	1.234	0.802619	2.728	0.0106642	nuclear-transcribed mRNA catabolic process, nonsense-mediated decay [GO:0000184]; positive regulation of transcription by RNA polymerase II [GO:0045944]	ATP binding [GO:0005524]; DNA binding [GO:0003677]; metal ion binding [GO:0046872]; nuclear receptor coactivator activity [GO:0030374]; ribonuclease activity [GO:0004540]; RNA binding [GO:0003723]; RNA helicase activity [GO:0003724]
Q9GZM5	Protein YIPF3 OS=Homo sapiens OX=9606 GN=YIPF3 PE=1 SV=1	1.004	0.953413	0.78	0.961721	2.714	0.00890553	cell differentiation [GO:0030154]
Q01082	Spectrin beta chain, non-erythrocytic 1 OS=Homo sapiens OX=9606 GN=SPTBN1 PE=1 SV=2	0.882	0.941303	0.917	0.980766	2.693	0.0019607	actin cytoskeleton organization [GO:0030036]; actin filament capping [GO:0051693]; central nervous system development [GO:0007417]; central nervous system formation [GO:0021556]; common-partner SMAD protein phosphorylation [GO:0007182]; Golgi to plasma membrane protein transport [GO:0043001]; membrane assembly [GO:0071709]; mitotic cytokinesis [GO:0000281]; plasma membrane organization [GO:000700…	actin binding [GO:0003779]; actin filament binding [GO:0051015]; ankyrin binding [GO:0030506]; cadherin binding [GO:0045296]; calmodulin binding [GO:0005516]; GTPase binding [GO:0051020]; phospholipid binding [GO:0005543]; RNA binding [GO:0003723]; structural constituent of cytoskeleton [GO:0005200]
Q70E73	Ras-associated and pleckstrin homology domains-containing protein 1 OS=Homo sapiens OX=9606 GN=RAPH1 PE=1 SV=3					2.682	0.0852299	axon extension [GO:0048675]; signal transduction [GO:0007165]
Q13813	Spectrin alpha chain, non-erythrocytic 1 OS=Homo sapiens OX=9606 GN=SPTAN1 PE=1 SV=3	0.909	0.964006	0.933	0.99212	2.65	0.00244369	actin cytoskeleton organization [GO:0030036]; actin filament capping [GO:0051693]	actin binding [GO:0003779]; actin filament binding [GO:0051015]; cadherin binding [GO:0045296]; calcium ion binding [GO:0005509]; calmodulin binding [GO:0005516]; structural constituent of cytoskeleton [GO:0005200]
Q13459	Unconventional myosin-IXb OS=Homo sapiens OX=9606 GN=MYO9B PE=1 SV=3	0.774	0.828128	1.173	0.823549	2.644	0.0136058	actin filament-based movement [GO:0030048]; lamellipodium morphogenesis [GO:0072673]; regulation of Rho protein signal transduction [GO:0035023]; regulation of small GTPase mediated signal transduction [GO:0051056]; Rho protein signal transduction [GO:0007266]; Roundabout signaling pathway [GO:0035385]	actin binding [GO:0003779]; actin filament binding [GO:0051015]; ADP binding [GO:0043531]; ATP binding [GO:0005524]; ATP hydrolysis activity [GO:0016887]; ATP-dependent protein binding [GO:0043008]; calmodulin binding [GO:0005516]; GTPase activator activity [GO:0005096]; microfilament motor activity [GO:0000146]; Roundabout binding [GO:0048495]; small GTPase binding [GO:0031267]; zinc ion binding…
O60271	C-Jun-amino-terminal kinase-interacting protein 4 OS=Homo sapiens OX=9606 GN=SPAG9 PE=1 SV=4	0.943	0.997452	1.117	0.893537	2.622	0.00759291	lysosome localization [GO:0032418]; negative regulation of dendrite extension [GO:1903860]; negative regulation of neuron differentiation [GO:0045665]; negative regulation of protein phosphorylation [GO:0001933]; positive regulation of cell migration [GO:0030335]; positive regulation of neuron differentiation [GO:0045666]; retrograde transport, endosome to Golgi [GO:0042147]; striated muscle cell…	identical protein binding [GO:0042802]; JUN kinase binding [GO:0008432]; kinesin binding [GO:0019894]; MAP-kinase scaffold activity [GO:0005078]; signaling receptor complex adaptor activity [GO:0030159]
Q13835	Plakophilin-1 OS=Homo sapiens OX=9606 GN=PKP1 PE=1 SV=2	0.654	0.855609	0.461	0.106203	2.612	0.019468	cell adhesion [GO:0007155]; cell-cell adhesion [GO:0098609]; cell-cell junction assembly [GO:0007043]; intermediate filament bundle assembly [GO:0045110]; negative regulation of mRNA catabolic process [GO:1902373]; positive regulation of gene expression [GO:0010628]; signal transduction [GO:0007165]	cadherin binding [GO:0045296]; intermediate filament binding [GO:0019215]; lamin binding [GO:0005521]; structural constituent of skin epidermis [GO:0030280]
P49327	Fatty acid synthase OS=Homo sapiens OX=9606 GN=FASN PE=1 SV=3	0.94	0.982386	1.14	0.806229	2.611	0.00297612	cellular response to interleukin-4 [GO:0071353]; establishment of endothelial intestinal barrier [GO:0090557]; ether lipid biosynthetic process [GO:0008611]; fatty acid biosynthetic process [GO:0006633]; fatty acid metabolic process [GO:0006631]; glandular epithelial cell development [GO:0002068]; inflammatory response [GO:0006954]; mammary gland development [GO:0030879]; monocyte differentiation…	(3R)-hydroxymyristoyl-[acyl-carrier-protein] dehydratase activity [GO:0008659]; 3-hydroxydecanoyl-[acyl-carrier-protein] dehydratase activity [GO:0008693]; 3-hydroxyoctanoyl-[acyl-carrier-protein] dehydratase activity [GO:0047451]; 3-hydroxypalmitoyl-[acyl-carrier-protein] dehydratase activity [GO:0004317]; 3-oxoacyl-[acyl-carrier-protein] reductase (NADPH) activity [GO:0004316]; 3-oxoacyl-[acyl-…
Q7KZ85	Transcription elongation factor SPT6 OS=Homo sapiens OX=9606 GN=SUPT6H PE=1 SV=2	0.909	0.999899	1.08	0.942804	2.598	0.0134107	blastocyst formation [GO:0001825]; mRNA processing [GO:0006397]; mRNA transcription by RNA polymerase II [GO:0042789]; mRNA transport [GO:0051028]; negative regulation of histone H3-K27 methylation [GO:0061086]; nucleosome organization [GO:0034728]; positive regulation of transcription elongation from RNA polymerase II promoter [GO:0032968]; regulation of isotype switching [GO:0045191]; regulatio…	DNA binding [GO:0003677]; histone binding [GO:0042393]; nucleosome binding [GO:0031491]; RNA binding [GO:0003723]
Q15648	Mediator of RNA polymerase II transcription subunit 1 OS=Homo sapiens OX=9606 GN=MED1 PE=1 SV=4					2.594	0.0708359	androgen biosynthetic process [GO:0006702]; angiogenesis [GO:0001525]; animal organ regeneration [GO:0031100]; brain development [GO:0007420]; cell morphogenesis [GO:0000902]; cellular response to epidermal growth factor stimulus [GO:0071364]; cellular response to hepatocyte growth factor stimulus [GO:0035729]; cellular response to steroid hormone stimulus [GO:0071383]; cellular response to thyro…	chromatin binding [GO:0003682]; DNA binding [GO:0003677]; DNA-binding transcription factor binding [GO:0140297]; LBD domain binding [GO:0050693]; nuclear estrogen receptor binding [GO:0030331]; nuclear receptor binding [GO:0016922]; nuclear receptor coactivator activity [GO:0030374]; nuclear retinoic acid receptor binding [GO:0042974]; nuclear thyroid hormone receptor binding [GO:0046966]; nuclea…
Q9H479	Fructosamine-3-kinase OS=Homo sapiens OX=9606 GN=FN3K PE=1 SV=1	0.813	0.996553			2.562	0.124861	epithelial cell differentiation [GO:0030855]; fructosamine metabolic process [GO:0030389]; fructoselysine metabolic process [GO:0030393]; phosphorylation [GO:0016310]; post-translational protein modification [GO:0043687]; protein deglycation [GO:0036525]	ATP binding [GO:0005524]; kinase activity [GO:0016301]; protein-fructosamine 3-kinase activity [GO:0102194]; protein-ribulosamine 3-kinase activity [GO:0102193]
Q9H2G2	STE20-like serine/threonine-protein kinase OS=Homo sapiens OX=9606 GN=SLK PE=1 SV=1	0.822	0.983715	0.963	0.982502	2.538	0.0349837	apoptotic process [GO:0006915]; cytoplasmic microtubule organization [GO:0031122]; protein autophosphorylation [GO:0046777]; protein phosphorylation [GO:0006468]; regulation of apoptotic process [GO:0042981]; regulation of cell migration [GO:0030334]; regulation of focal adhesion assembly [GO:0051893]	ATP binding [GO:0005524]; cadherin binding [GO:0045296]; identical protein binding [GO:0042802]; protein homodimerization activity [GO:0042803]; protein serine kinase activity [GO:0106310]; protein serine/threonine kinase activity [GO:0004674]
P27708	CAD protein OS=Homo sapiens OX=9606 GN=CAD PE=1 SV=3	0.813	0.794127	1.269	0.469096	2.516	0.00482389	'de novo' pyrimidine nucleobase biosynthetic process [GO:0006207]; 'de novo' UMP biosynthetic process [GO:0044205]; citrulline biosynthetic process [GO:0019240]; glutamine metabolic process [GO:0006541]; nitrogen compound metabolic process [GO:0006807]; peptidyl-threonine phosphorylation [GO:0018107]; protein autophosphorylation [GO:0046777]; UDP biosynthetic process [GO:0006225]; UTP biosyntheti…	aspartate binding [GO:0070335]; aspartate carbamoyltransferase activity [GO:0004070]; ATP binding [GO:0005524]; carbamoyl-phosphate synthase (glutamine-hydrolyzing) activity [GO:0004088]; dihydroorotase activity [GO:0004151]; enzyme binding [GO:0019899]; identical protein binding [GO:0042802]; protein kinase activity [GO:0004672]; zinc ion binding [GO:0008270]
O60885	Bromodomain-containing protein 4 OS=Homo sapiens OX=9606 GN=BRD4 PE=1 SV=2	0.934	0.996553	0.795	0.927838	2.514	0.0160318	cellular response to DNA damage stimulus [GO:0006974]; chromatin remodeling [GO:0006338]; negative regulation by host of viral transcription [GO:0043922]; negative regulation of DNA damage checkpoint [GO:2000002]; positive regulation of G2/M transition of mitotic cell cycle [GO:0010971]; positive regulation of histone H3-K36 trimethylation [GO:2001255]; positive regulation of I-kappaB kinase/NF-k…	chromatin binding [GO:0003682]; enzyme binding [GO:0019899]; lysine-acetylated histone binding [GO:0070577]; P-TEFb complex binding [GO:0106140]; p53 binding [GO:0002039]; RNA polymerase II C-terminal domain binding [GO:0099122]; RNA polymerase II CTD heptapeptide repeat kinase activity [GO:0008353]; transcription coactivator activity [GO:0003713]; transcription coregulator activity [GO:0003712]
Q96EL3	39S ribosomal protein L53, mitochondrial OS=Homo sapiens OX=9606 GN=MRPL53 PE=1 SV=1	1.072	0.90203	0.746	0.895035	2.513	0.0211761	mitochondrial translation [GO:0032543]
Q93008	Probable ubiquitin carboxyl-terminal hydrolase FAF-X OS=Homo sapiens OX=9606 GN=USP9X PE=1 SV=4	0.774	0.79591	1.223	0.734909	2.477	0.026035	amyloid fibril formation [GO:1990000]; axon extension [GO:0048675]; BMP signaling pathway [GO:0030509]; cell cycle [GO:0007049]; cell division [GO:0051301]; cell migration [GO:0016477]; chromosome segregation [GO:0007059]; female gamete generation [GO:0007292]; negative regulation of proteasomal ubiquitin-dependent protein catabolic process [GO:0032435]; negative regulation of transcription by RN…	co-SMAD binding [GO:0070410]; cysteine-type deubiquitinase activity [GO:0004843]; cysteine-type endopeptidase activity [GO:0004197]; cysteine-type peptidase activity [GO:0008234]; deubiquitinase activity [GO:0101005]; Lys48-specific deubiquitinase activity [GO:1990380]; Lys63-specific deubiquitinase activity [GO:0061578]
P35580	Myosin-10 OS=Homo sapiens OX=9606 GN=MYH10 PE=1 SV=3	0.807	0.778412	1.006	0.977185	2.461	0.00632239	actin filament-based movement [GO:0030048]; actomyosin structure organization [GO:0031032]; cell adhesion [GO:0007155]; mitotic cytokinesis [GO:0000281]; positive regulation of protein secretion [GO:0050714]; regulation of cell shape [GO:0008360]	actin binding [GO:0003779]; actin filament binding [GO:0051015]; ADP binding [GO:0043531]; ATP binding [GO:0005524]; calmodulin binding [GO:0005516]; microfilament motor activity [GO:0000146]; mRNA 5'-UTR binding [GO:0048027]; RNA stem-loop binding [GO:0035613]
P24928	DNA-directed RNA polymerase II subunit RPB1 OS=Homo sapiens OX=9606 GN=POLR2A PE=1 SV=2	0.58	0.302568	0.953	0.99949	2.461	0.0135582	DNA-templated transcription, termination [GO:0006353]; positive regulation of RNA splicing [GO:0033120]; regulation of transcription, DNA-templated [GO:0006355]; transcription by RNA polymerase II [GO:0006366]	DNA binding [GO:0003677]; DNA-directed 5'-3' RNA polymerase activity [GO:0003899]; kinase binding [GO:0019900]; metal ion binding [GO:0046872]; promoter-specific chromatin binding [GO:1990841]; protein C-terminus binding [GO:0008022]; RNA binding [GO:0003723]; RNA-directed 5'-3' RNA polymerase activity [GO:0003968]; ubiquitin protein ligase binding [GO:0031625]
P28290	Protein ITPRID2 OS=Homo sapiens OX=9606 GN=ITPRID2 PE=1 SV=3			0.972	0.995972	2.435	0.0225371		actin filament binding [GO:0051015]; signaling receptor binding [GO:0005102]
Q14980	Nuclear mitotic apparatus protein 1 OS=Homo sapiens OX=9606 GN=NUMA1 PE=1 SV=2	0.834	0.871947	0.918	0.995972	2.433	0.013186	anastral spindle assembly [GO:0055048]; astral microtubule organization [GO:0030953]; cell division [GO:0051301]; chromosome segregation [GO:0007059]; establishment of mitotic spindle orientation [GO:0000132]; meiotic cell cycle [GO:0051321]; microtubule bundle formation [GO:0001578]; nucleus organization [GO:0006997]; positive regulation of BMP signaling pathway [GO:0030513]; positive regulation…	disordered domain specific binding [GO:0097718]; dynein complex binding [GO:0070840]; microtubule binding [GO:0008017]; microtubule minus-end binding [GO:0051011]; microtubule plus-end binding [GO:0051010]; phosphatidylinositol binding [GO:0035091]; protein C-terminus binding [GO:0008022]; protein domain specific binding [GO:0019904]; protein-containing complex binding [GO:0044877]; structural mo…
Q5VT52	Regulation of nuclear pre-mRNA domain-containing protein 2 OS=Homo sapiens OX=9606 GN=RPRD2 PE=1 SV=1	1.05	0.92892	0.86	0.976109	2.427	0.0177785	mRNA 3'-end processing [GO:0031124]	RNA polymerase II complex binding [GO:0000993]
Q9NYV4	Cyclin-dependent kinase 12 OS=Homo sapiens OX=9606 GN=CDK12 PE=1 SV=2	0.823	0.973394			2.411	0.0502579	mRNA processing [GO:0006397]; negative regulation of stem cell differentiation [GO:2000737]; phosphorylation of RNA polymerase II C-terminal domain [GO:0070816]; positive regulation of transcription elongation from RNA polymerase II promoter [GO:0032968]; protein autophosphorylation [GO:0046777]; protein phosphorylation [GO:0006468]; regulation of MAP kinase activity [GO:0043405]; regulation of R…	ATP binding [GO:0005524]; cyclin binding [GO:0030332]; cyclin-dependent protein serine/threonine kinase activity [GO:0004693]; protein kinase activity [GO:0004672]; protein kinase binding [GO:0019901]; protein serine kinase activity [GO:0106310]; RNA polymerase II CTD heptapeptide repeat kinase activity [GO:0008353]
Q8NDA8	Maestro heat-like repeat-containing protein family member 1 OS=Homo sapiens OX=9606 GN=MROH1 PE=2 SV=3	0.691	0.934406			2.405	0.112503
Q14160	Protein scribble homolog OS=Homo sapiens OX=9606 GN=SCRIB PE=1 SV=4	0.728	0.656478	1.015	0.973328	2.4	0.0295867	activation of GTPase activity [GO:0090630]; apoptotic process involved in morphogenesis [GO:0060561]; astrocyte cell migration [GO:0043615]; auditory receptor cell stereocilium organization [GO:0060088]; cell migration [GO:0016477]; cell population proliferation [GO:0008283]; cell-cell adhesion [GO:0098609]; cochlear nucleus development [GO:0021747]; establishment of apical/basal cell polarity [G…	cadherin binding [GO:0045296]
Q13085	Acetyl-CoA carboxylase 1 OS=Homo sapiens OX=9606 GN=ACACA PE=1 SV=2	0.868	0.916033	1.273	0.469461	2.395	0.00639624	acetyl-CoA metabolic process [GO:0006084]; cellular response to prostaglandin E stimulus [GO:0071380]; fatty acid biosynthetic process [GO:0006633]; fatty-acyl-CoA biosynthetic process [GO:0046949]; lipid homeostasis [GO:0055088]; malonyl-CoA biosynthetic process [GO:2001295]; protein homotetramerization [GO:0051289]; protein metabolic process [GO:0019538]; tissue homeostasis [GO:0001894]	acetyl-CoA carboxylase activity [GO:0003989]; ATP binding [GO:0005524]; identical protein binding [GO:0042802]; metal ion binding [GO:0046872]
Q14008	Cytoskeleton-associated protein 5 OS=Homo sapiens OX=9606 GN=CKAP5 PE=1 SV=3	0.846	0.942735	1.318	0.587031	2.394	0.026433	cell division [GO:0051301]; centrosome cycle [GO:0007098]; centrosome duplication [GO:0051298]; establishment or maintenance of microtubule cytoskeleton polarity [GO:0030951]; microtubule depolymerization [GO:0007019]; microtubule polymerization [GO:0046785]; mitotic spindle organization [GO:0007052]; positive regulation of microtubule nucleation [GO:0090063]; RNA transport [GO:0050658]; spindle …	cadherin binding [GO:0045296]; microtubule binding [GO:0008017]; microtubule plus end polymerase [GO:0061863]; microtubule plus-end binding [GO:0051010]; ribonucleoprotein complex binding [GO:0043021]
Q6P2Q9	Pre-mRNA-processing-splicing factor 8 OS=Homo sapiens OX=9606 GN=PRPF8 PE=1 SV=2	0.807	0.771638	1.149	0.780632	2.392	0.00896728	cellular response to lipopolysaccharide [GO:0071222]; cellular response to tumor necrosis factor [GO:0071356]; mRNA processing [GO:0006397]; mRNA splicing, via spliceosome [GO:0000398]; RNA splicing [GO:0008380]; RNA splicing, via transesterification reactions [GO:0000375]; spliceosomal tri-snRNP complex assembly [GO:0000244]	K63-linked polyubiquitin modification-dependent protein binding [GO:0070530]; pre-mRNA intronic binding [GO:0097157]; RNA binding [GO:0003723]; U1 snRNA binding [GO:0030619]; U2 snRNA binding [GO:0030620]; U5 snRNA binding [GO:0030623]; U6 snRNA binding [GO:0017070]
Q9UPU5	Ubiquitin carboxyl-terminal hydrolase 24 OS=Homo sapiens OX=9606 GN=USP24 PE=1 SV=3	0.758	0.862001	1.026	0.973328	2.379	0.0337755	protein deubiquitination [GO:0016579]; ubiquitin-dependent protein catabolic process [GO:0006511]	cysteine-type deubiquitinase activity [GO:0004843]; cysteine-type endopeptidase activity [GO:0004197]
Q14C86	GTPase-activating protein and VPS9 domain-containing protein 1 OS=Homo sapiens OX=9606 GN=GAPVD1 PE=1 SV=2	0.912	0.996553	1.178	0.848259	2.361	0.0304112	endocytosis [GO:0006897]; regulation of GTPase activity [GO:0043087]; regulation of protein transport [GO:0051223]; signal transduction [GO:0007165]	cadherin binding [GO:0045296]; GTPase activating protein binding [GO:0032794]; GTPase activator activity [GO:0005096]; guanyl-nucleotide exchange factor activity [GO:0005085]; small GTPase binding [GO:0031267]
Q8TEM1	Nuclear pore membrane glycoprotein 210 OS=Homo sapiens OX=9606 GN=NUP210 PE=1 SV=3	0.582	0.478003	0.983	0.977257	2.356	0.0912643	mRNA transport [GO:0051028]; nucleocytoplasmic transport [GO:0006913]; protein transport [GO:0015031]
Q9UP95	Solute carrier family 12 member 4 OS=Homo sapiens OX=9606 GN=SLC12A4 PE=1 SV=2	0.627	0.630366	1.283	0.732644	2.338	0.0659361	ammonium import across plasma membrane [GO:0140157]; cell volume homeostasis [GO:0006884]; chemical synaptic transmission [GO:0007268]; chloride ion homeostasis [GO:0055064]; chloride transmembrane transport [GO:1902476]; ion transport [GO:0006811]; potassium ion homeostasis [GO:0055075]; potassium ion import across plasma membrane [GO:1990573]	ammonium transmembrane transporter activity [GO:0008519]; potassium:chloride symporter activity [GO:0015379]; protein kinase binding [GO:0019901]
A2RRP1	Neuroblastoma-amplified sequence OS=Homo sapiens OX=9606 GN=NBAS PE=1 SV=2	0.779	0.915504	1.2	0.847197	2.327	0.0717195	negative regulation of nuclear-transcribed mRNA catabolic process, nonsense-mediated decay [GO:2000623]; nuclear-transcribed mRNA catabolic process [GO:0000956]; protein transport [GO:0015031]; retrograde vesicle-mediated transport, Golgi to endoplasmic reticulum [GO:0006890]	SNARE binding [GO:0000149]
P02533	Keratin, type I cytoskeletal 14 OS=Homo sapiens OX=9606 GN=KRT14 PE=1 SV=4	0.894	0.996553	1.641	0.139055	2.326	0.0125628	aging [GO:0007568]; epidermis development [GO:0008544]; epithelial cell differentiation [GO:0030855]; hair cycle [GO:0042633]; intermediate filament bundle assembly [GO:0045110]; intermediate filament organization [GO:0045109]	keratin filament binding [GO:1990254]; structural constituent of cytoskeleton [GO:0005200]
Q96N67	Dedicator of cytokinesis protein 7 OS=Homo sapiens OX=9606 GN=DOCK7 PE=1 SV=4	0.818	0.983715	1.267	0.816668	2.283	0.155472	activation of GTPase activity [GO:0090630]; axonogenesis [GO:0007409]; establishment of neuroblast polarity [GO:0045200]; interkinetic nuclear migration [GO:0022027]; microtubule cytoskeleton organization [GO:0000226]; negative regulation of cold-induced thermogenesis [GO:0120163]; neuron projection development [GO:0031175]; positive regulation of GTPase activity [GO:0043547]; positive regulation…	guanyl-nucleotide exchange factor activity [GO:0005085]; small GTPase binding [GO:0031267]
P42345	Serine/threonine-protein kinase mTOR OS=Homo sapiens OX=9606 GN=MTOR PE=1 SV=1	0.701	0.568245	1.463	0.374117	2.281	0.0454093	'de novo' pyrimidine nucleobase biosynthetic process [GO:0006207]; activation of protein kinase B activity [GO:0032148]; anoikis [GO:0043276]; behavioral response to pain [GO:0048266]; calcineurin-NFAT signaling cascade [GO:0033173]; cardiac muscle cell development [GO:0055013]; cardiac muscle contraction [GO:0060048]; cellular response to amino acid starvation [GO:0034198]; cellular response to …	ATP binding [GO:0005524]; identical protein binding [GO:0042802]; kinase activity [GO:0016301]; phosphoprotein binding [GO:0051219]; protein kinase activity [GO:0004672]; protein serine kinase activity [GO:0106310]; protein serine/threonine kinase activity [GO:0004674]; ribosome binding [GO:0043022]; RNA polymerase III type 1 promoter sequence-specific DNA binding [GO:0001002]; RNA polymerase III…
Q14573	Inositol 1,4,5-trisphosphate receptor type 3 OS=Homo sapiens OX=9606 GN=ITPR3 PE=1 SV=2	0.673	0.593152	1.159	0.862455	2.27	0.0249699	G protein-coupled receptor signaling pathway [GO:0007186]; long-term synaptic potentiation [GO:0060291]; memory [GO:0007613]; positive regulation of cytosolic calcium ion concentration [GO:0007204]; response to calcium ion [GO:0051592]; sensory perception of bitter taste [GO:0050913]; sensory perception of sweet taste [GO:0050916]; sensory perception of taste [GO:0050909]; sensory perception of u…	calcium ion binding [GO:0005509]; calcium-release channel activity [GO:0015278]; inositol 1,3,4,5 tetrakisphosphate binding [GO:0043533]; inositol 1,4,5 trisphosphate binding [GO:0070679]; inositol 1,4,5-trisphosphate-sensitive calcium-release channel activity [GO:0005220]; inositol hexakisphosphate binding [GO:0000822]; phosphatidylinositol binding [GO:0035091]
Q9NZM1	Myoferlin OS=Homo sapiens OX=9606 GN=MYOF PE=1 SV=1	0.851	0.880006	0.938	0.998019	2.268	0.0167804	blood circulation [GO:0008015]; membrane fusion [GO:0061025]; muscle contraction [GO:0006936]; myoblast fusion [GO:0007520]; plasma membrane organization [GO:0007009]; plasma membrane repair [GO:0001778]; T-tubule organization [GO:0033292]	metal ion binding [GO:0046872]; phospholipid binding [GO:0005543]
Q9Y6M7	Sodium bicarbonate cotransporter 3 OS=Homo sapiens OX=9606 GN=SLC4A7 PE=1 SV=2	0.722	0.900366	1.246	0.775457	2.268	0.0810084	auditory receptor cell development [GO:0060117]; bicarbonate transport [GO:0015701]; ion homeostasis [GO:0050801]; regulation of intracellular pH [GO:0051453]; transmembrane transport [GO:0055085]	inorganic anion exchanger activity [GO:0005452]; sodium:bicarbonate symporter activity [GO:0008510]; transmembrane transporter activity [GO:0022857]
Q641Q2	WASH complex subunit 2A OS=Homo sapiens OX=9606 GN=WASHC2A PE=1 SV=3	0.786	0.917173	0.817	0.934986	2.264	0.0309992	endosomal transport [GO:0016197]; protein localization to endosome [GO:0036010]; protein transport [GO:0015031]; regulation of Arp2/3 complex-mediated actin nucleation [GO:0034315]; retrograde transport, endosome to Golgi [GO:0042147]	phosphatidylinositol phosphate binding [GO:1901981]; retromer complex binding [GO:1905394]
Q96RL7	Vacuolar protein sorting-associated protein 13A OS=Homo sapiens OX=9606 GN=VPS13A PE=1 SV=2	0.908	0.996553	2.118	0.0731656	2.259	0.101463	autophagy [GO:0006914]; flagellated sperm motility [GO:0030317]; Golgi to endosome transport [GO:0006895]; lipid transport [GO:0006869]; locomotory behavior [GO:0007626]; lysosomal protein catabolic process [GO:1905146]; nervous system development [GO:0007399]; protein localization [GO:0008104]; protein retention in Golgi apparatus [GO:0045053]; protein targeting to vacuole [GO:0006623]; social b…
Q92538	Golgi-specific brefeldin A-resistance guanine nucleotide exchange factor 1 OS=Homo sapiens OX=9606 GN=GBF1 PE=1 SV=2	0.753	0.807959	1.517	0.266531	2.259	0.0433099	cell activation involved in immune response [GO:0002263]; cellular response to virus [GO:0098586]; cilium assembly [GO:0060271]; COPI coating of Golgi vesicle [GO:0048205]; endoplasmic reticulum to Golgi vesicle-mediated transport [GO:0006888]; endoplasmic reticulum-Golgi intermediate compartment organization [GO:0097111]; establishment of monopolar cell polarity [GO:0061162]; Golgi disassembly […	guanyl-nucleotide exchange factor activity [GO:0005085]; phosphatidylinositol-3,4,5-trisphosphate binding [GO:0005547]; phosphatidylinositol-3,5-bisphosphate binding [GO:0080025]
Q7Z406	Myosin-14 OS=Homo sapiens OX=9606 GN=MYH14 PE=1 SV=2	0.94	0.982391	0.98	0.995972	2.257	0.0177119	actin filament-based movement [GO:0030048]; actomyosin structure organization [GO:0031032]; mitochondrion morphogenesis [GO:0070584]; neuronal action potential [GO:0019228]; regulation of cell shape [GO:0008360]; sensory perception of sound [GO:0007605]; skeletal muscle contraction [GO:0003009]; skeletal muscle tissue development [GO:0007519]; vocalization behavior [GO:0071625]	actin filament binding [GO:0051015]; ATP binding [GO:0005524]; calmodulin binding [GO:0005516]; microfilament motor activity [GO:0000146]
Q92616	eIF-2-alpha kinase activator GCN1 OS=Homo sapiens OX=9606 GN=GCN1 PE=1 SV=6	0.787	0.698107	1.131	0.821218	2.257	0.0177132	cellular response to amino acid starvation [GO:0034198]; cellular response to leucine starvation [GO:1990253]; positive regulation of kinase activity [GO:0033674]; positive regulation of transcription from RNA polymerase II promoter in response to stress [GO:0036003]; regulation of translation [GO:0006417]	cadherin binding [GO:0045296]; protein kinase binding [GO:0019901]; protein kinase regulator activity [GO:0019887]; ribosome binding [GO:0043022]; RNA binding [GO:0003723]; translation factor activity, RNA binding [GO:0008135]
Q2TAZ0	Autophagy-related protein 2 homolog A OS=Homo sapiens OX=9606 GN=ATG2A PE=1 SV=3	0.764	0.964934	1.355	0.7535	2.257	0.198301	autophagosome assembly [GO:0000045]; autophagy of mitochondrion [GO:0000422]; late nucleophagy [GO:0044805]; piecemeal microautophagy of the nucleus [GO:0034727]; positive regulation of autophagosome assembly [GO:2000786]; reticulophagy [GO:0061709]	lipid transfer activity [GO:0120013]; phosphatidylinositol-3-phosphate binding [GO:0032266]
O43432	Eukaryotic translation initiation factor 4 gamma 3 OS=Homo sapiens OX=9606 GN=EIF4G3 PE=1 SV=2	0.763	0.964006	1.073	0.936377	2.245	0.10364	regulation of translational initiation [GO:0006446]; translational initiation [GO:0006413]	mRNA binding [GO:0003729]; RNA binding [GO:0003723]; RNA cap binding [GO:0000339]; translation factor activity, RNA binding [GO:0008135]; translation initiation factor activity [GO:0003743]
Q92817	Envoplakin OS=Homo sapiens OX=9606 GN=EVPL PE=1 SV=3	0.905	0.983715	0.825	0.937662	2.242	0.0227291	epidermis development [GO:0008544]; intermediate filament cytoskeleton organization [GO:0045104]; keratinization [GO:0031424]; keratinocyte differentiation [GO:0030216]; peptide cross-linking [GO:0018149]; wound healing [GO:0042060]	cadherin binding [GO:0045296]; intermediate filament binding [GO:0019215]; structural molecule activity [GO:0005198]
Q7Z3E5	LisH domain-containing protein ARMC9 OS=Homo sapiens OX=9606 GN=ARMC9 PE=1 SV=3	0.989	0.964934	0.935	1	2.234	0.136558	cilium assembly [GO:0060271]; positive regulation of smoothened signaling pathway [GO:0045880]
Q8IYB3	Serine/arginine repetitive matrix protein 1 OS=Homo sapiens OX=9606 GN=SRRM1 PE=1 SV=2	0.83	0.964006	1.306	0.642733	2.22	0.027632	mRNA splicing, via spliceosome [GO:0000398]; regulation of mRNA splicing, via spliceosome [GO:0048024]; RNA splicing [GO:0008380]; RNA splicing, via transesterification reactions [GO:0000375]	DNA binding [GO:0003677]; RNA binding [GO:0003723]
Q9UMD9	Collagen alpha-1(XVII) chain OS=Homo sapiens OX=9606 GN=COL17A1 PE=1 SV=3	0.724	0.758636	0.891	0.995263	2.209	0.068912	cell-matrix adhesion [GO:0007160]; epidermis development [GO:0008544]; extracellular matrix organization [GO:0030198]; hemidesmosome assembly [GO:0031581]	extracellular matrix structural constituent [GO:0005201]; extracellular matrix structural constituent conferring tensile strength [GO:0030020]
Q3ZCM7	Tubulin beta-8 chain OS=Homo sapiens OX=9606 GN=TUBB8 PE=1 SV=2	1.188	0.726773			2.186	0.23995	microtubule cytoskeleton organization [GO:0000226]; microtubule-based process [GO:0007017]; mitotic cell cycle [GO:0000278]; oocyte maturation [GO:0001556]; spindle assembly involved in female meiosis [GO:0007056]	GTP binding [GO:0005525]; structural constituent of cytoskeleton [GO:0005200]
O14893	Gem-associated protein 2 OS=Homo sapiens OX=9606 GN=GEMIN2 PE=1 SV=1	1.244	0.807959	1.223	0.924774	2.182	0.262373	mRNA processing [GO:0006397]; negative regulation of RNA binding [GO:1905215]; RNA splicing [GO:0008380]; RNA splicing, via transesterification reactions [GO:0000375]; spliceosomal complex assembly [GO:0000245]; spliceosomal snRNP assembly [GO:0000387]
O75179	Ankyrin repeat domain-containing protein 17 OS=Homo sapiens OX=9606 GN=ANKRD17 PE=1 SV=3	0.855	0.997452	1.335	0.69675	2.173	0.124608	blood vessel maturation [GO:0001955]; defense response to bacterium [GO:0042742]; innate immune response [GO:0045087]; negative regulation of smooth muscle cell differentiation [GO:0051151]; positive regulation of cell cycle [GO:0045787]; positive regulation of G1/S transition of mitotic cell cycle [GO:1900087]; positive regulation of I-kappaB kinase/NF-kappaB signaling [GO:0043123]; positive reg…	chromatin binding [GO:0003682]; RNA binding [GO:0003723]
A6NHR9	Structural maintenance of chromosomes flexible hinge domain-containing protein 1 OS=Homo sapiens OX=9606 GN=SMCHD1 PE=1 SV=2	0.711	0.713471	0.96	0.995972	2.162	0.0303088	dosage compensation by inactivation of X chromosome [GO:0009048]; double-strand break repair [GO:0006302]; inactivation of X chromosome by heterochromatin assembly [GO:0060820]; negative regulation of double-strand break repair via homologous recombination [GO:2000042]; nose development [GO:0043584]; positive regulation of DNA repair [GO:0045739]; positive regulation of double-strand break repair…	ATP binding [GO:0005524]; ATP hydrolysis activity [GO:0016887]; DNA binding [GO:0003677]; protein homodimerization activity [GO:0042803]
P56962	Syntaxin-17 OS=Homo sapiens OX=9606 GN=STX17 PE=1 SV=2	1.776	0.200286	0.819	0.976428	2.159	0.121696	autophagosome maturation [GO:0097352]; autophagosome membrane docking [GO:0016240]; endoplasmic reticulum to Golgi vesicle-mediated transport [GO:0006888]; endoplasmic reticulum-Golgi intermediate compartment organization [GO:0097111]; exocytosis [GO:0006887]; Golgi organization [GO:0007030]; intracellular protein transport [GO:0006886]; protein localization to phagophore assembly site [GO:003449…	protein kinase binding [GO:0019901]; protein phosphatase binding [GO:0019903]; SNAP receptor activity [GO:0005484]; SNARE binding [GO:0000149]
P51531	Probable global transcription activator SNF2L2 OS=Homo sapiens OX=9606 GN=SMARCA2 PE=1 SV=2	0.692	0.698107	1.177	0.874864	2.149	0.0471569	chromatin remodeling [GO:0006338]; negative regulation of cell differentiation [GO:0045596]; negative regulation of cell growth [GO:0030308]; negative regulation of cell population proliferation [GO:0008285]; negative regulation of transcription by RNA polymerase II [GO:0000122]; negative regulation of transcription, DNA-templated [GO:0045892]; nervous system development [GO:0007399]; positive re…	ATP binding [GO:0005524]; ATP hydrolysis activity [GO:0016887]; ATP-dependent activity, acting on DNA [GO:0008094]; chromatin binding [GO:0003682]; DNA binding [GO:0003677]; helicase activity [GO:0004386]; histone binding [GO:0042393]; transcription cis-regulatory region binding [GO:0000976]; transcription coactivator activity [GO:0003713]
A5YKK6	CCR4-NOT transcription complex subunit 1 OS=Homo sapiens OX=9606 GN=CNOT1 PE=1 SV=2	0.684	0.410488	1.1	0.909308	2.142	0.0476169	miRNA-mediated gene silencing [GO:0035195]; negative regulation of intracellular estrogen receptor signaling pathway [GO:0033147]; negative regulation of retinoic acid receptor signaling pathway [GO:0048387]; negative regulation of transcription by RNA polymerase II [GO:0000122]; negative regulation of translation [GO:0017148]; nuclear-transcribed mRNA catabolic process, deadenylation-dependent d…	armadillo repeat domain binding [GO:0070016]; molecular adaptor activity [GO:0060090]; nuclear estrogen receptor binding [GO:0030331]; nuclear retinoic acid receptor binding [GO:0042974]; protein domain specific binding [GO:0019904]; RNA binding [GO:0003723]
O15013	Rho guanine nucleotide exchange factor 10 OS=Homo sapiens OX=9606 GN=ARHGEF10 PE=1 SV=4					2.121	0.283368	actin cytoskeleton organization [GO:0030036]; activation of GTPase activity [GO:0090630]; centrosome duplication [GO:0051298]; mitotic spindle assembly [GO:0090307]; myelination in peripheral nervous system [GO:0022011]; positive regulation of stress fiber assembly [GO:0051496]; regulation of Rho protein signal transduction [GO:0035023]; regulation of small GTPase mediated signal transduction [GO…	guanyl-nucleotide exchange factor activity [GO:0005085]; kinesin binding [GO:0019894]
Q9UPT8	Zinc finger CCCH domain-containing protein 4 OS=Homo sapiens OX=9606 GN=ZC3H4 PE=1 SV=3	1.211	0.724236	1.031	0.974624	2.116	0.115066	DNA-templated transcription, termination [GO:0006353]; lncRNA catabolic process [GO:0110064]; negative regulation of DNA-templated transcription, elongation [GO:0032785]; negative regulation of lncRNA transcription [GO:0140744]; nuclear RNA surveillance [GO:0071027]	metal ion binding [GO:0046872]; promoter-specific chromatin binding [GO:1990841]; RNA binding [GO:0003723]
Q9H1H9	Kinesin-like protein KIF13A OS=Homo sapiens OX=9606 GN=KIF13A PE=1 SV=2	0.717	0.831468	1.142	0.910727	2.113	0.0819056	cell cycle [GO:0007049]; cell division [GO:0051301]; endosome to lysosome transport [GO:0008333]; Golgi to plasma membrane protein transport [GO:0043001]; intracellular protein transport [GO:0006886]; melanosome organization [GO:0032438]; microtubule-based movement [GO:0007018]; plus-end-directed vesicle transport along microtubule [GO:0072383]; regulation of cytokinesis [GO:0032465]; vesicle car…	ATP binding [GO:0005524]; ATP hydrolysis activity [GO:0016887]; microtubule binding [GO:0008017]; microtubule motor activity [GO:0003777]
Q9H160	Inhibitor of growth protein 2 OS=Homo sapiens OX=9606 GN=ING2 PE=1 SV=2	1.727	0.407313			2.112	0.399309	chromatin organization [GO:0006325]; flagellated sperm motility [GO:0030317]; male germ-line stem cell asymmetric division [GO:0048133]; male meiosis I [GO:0007141]; negative regulation of cell migration [GO:0030336]; negative regulation of cell population proliferation [GO:0008285]; negative regulation of intrinsic apoptotic signaling pathway in response to DNA damage by p53 class mediator [GO:1…	chromatin binding [GO:0003682]; DNA binding [GO:0003677]; metal ion binding [GO:0046872]; methylated histone binding [GO:0035064]; phosphatidylinositol binding [GO:0035091]; protein-containing complex binding [GO:0044877]
Q9NUQ3	Gamma-taxilin OS=Homo sapiens OX=9606 GN=TXLNG PE=1 SV=2	1.682	0.110531	0.86	0.995972	2.092	0.27747	cell cycle [GO:0007049]; regulation of bone mineralization [GO:0030500]; regulation of cell cycle [GO:0051726]; regulation of cell cycle process [GO:0010564]	DNA-binding transcription factor binding [GO:0140297]; syntaxin binding [GO:0019905]
Q14978	Nucleolar and coiled-body phosphoprotein 1 OS=Homo sapiens OX=9606 GN=NOLC1 PE=1 SV=2	1.038	0.938372	1.189	0.858167	2.081	0.0636734	box H/ACA RNA metabolic process [GO:0033979]; mitotic cell cycle [GO:0000278]; neural crest cell development [GO:0014032]; neural crest formation [GO:0014029]; nucleolus organization [GO:0007000]; positive regulation of cell population proliferation [GO:0008284]; positive regulation of transcription, DNA-templated [GO:0045893]; regulation of protein import into nucleus [GO:0042306]; regulation of…	ATP binding [GO:0005524]; box C/D RNA binding [GO:0034512]; box C/D snoRNP complex binding [GO:0062064]; box H/ACA snoRNA binding [GO:0034513]; box H/ACA snoRNP complex binding [GO:0062065]; GTP binding [GO:0005525]; nuclear localization sequence binding [GO:0008139]; protein domain specific binding [GO:0019904]; protein heterodimerization activity [GO:0046982]; protein-macromolecule adaptor acti…
Q9BV19	Uncharacterized protein C1orf50 OS=Homo sapiens OX=9606 GN=C1orf50 PE=1 SV=2	1.152	0.786111	0.95	0.995972	2.075	0.327971		identical protein binding [GO:0042802]
Q9C0C2	182 kDa tankyrase-1-binding protein OS=Homo sapiens OX=9606 GN=TNKS1BP1 PE=1 SV=4	0.939	0.996553	0.81	0.934425	2.072	0.0767072	cellular response to ionizing radiation [GO:0071479]; double-strand break repair [GO:0006302]; nuclear-transcribed mRNA poly(A) tail shortening [GO:0000289]; positive regulation of peptidyl-serine phosphorylation [GO:0033138]; positive regulation of peptidyl-threonine phosphorylation [GO:0010800]; positive regulation of protein autophosphorylation [GO:0031954]; telomere maintenance via telomerase…	ankyrin repeat binding [GO:0071532]; cadherin binding [GO:0045296]; enzyme binding [GO:0019899]; protein-containing complex binding [GO:0044877]
O60841	Eukaryotic translation initiation factor 5B OS=Homo sapiens OX=9606 GN=EIF5B PE=1 SV=4	0.756	0.616342	1.21	0.730613	2.071	0.0432878	regulation of translational initiation [GO:0006446]; translational initiation [GO:0006413]	GTP binding [GO:0005525]; GTPase activity [GO:0003924]; metal ion binding [GO:0046872]; RNA binding [GO:0003723]; translation initiation factor activity [GO:0003743]
P78362	SRSF protein kinase 2 OS=Homo sapiens OX=9606 GN=SRPK2 PE=1 SV=3			1.572	0.378389	2.063	0.109801	angiogenesis [GO:0001525]; cell differentiation [GO:0030154]; innate immune response [GO:0045087]; intracellular signal transduction [GO:0035556]; negative regulation of viral genome replication [GO:0045071]; nuclear speck organization [GO:0035063]; peptidyl-serine phosphorylation [GO:0018105]; positive regulation of cell cycle [GO:0045787]; positive regulation of cell population proliferation [G…	14-3-3 protein binding [GO:0071889]; ATP binding [GO:0005524]; magnesium ion binding [GO:0000287]; protein serine kinase activity [GO:0106310]; protein serine/threonine kinase activity [GO:0004674]; RNA binding [GO:0003723]
Q969M1	Mitochondrial import receptor subunit TOM40B OS=Homo sapiens OX=9606 GN=TOMM40L PE=1 SV=1	0.636	0.83272	1.785	0.342485	2.062	0.282381	ion transport [GO:0006811]; protein import into mitochondrial matrix [GO:0030150]	mitochondrion targeting sequence binding [GO:0030943]; porin activity [GO:0015288]; preprotein binding [GO:0070678]; protein transmembrane transporter activity [GO:0008320]
Q9Y5Y5	Peroxisomal membrane protein PEX16 OS=Homo sapiens OX=9606 GN=PEX16 PE=1 SV=2	1.784	0.342964	0.65	0.837298	2.037	0.362656	ER-dependent peroxisome localization [GO:0106101]; ER-dependent peroxisome organization [GO:0032581]; peroxisome membrane biogenesis [GO:0016557]; peroxisome organization [GO:0007031]; protein import into peroxisome matrix [GO:0016558]; protein import into peroxisome membrane [GO:0045046]; protein targeting to peroxisome [GO:0006625]; protein to membrane docking [GO:0022615]	protein C-terminus binding [GO:0008022]
P49790	Nuclear pore complex protein Nup153 OS=Homo sapiens OX=9606 GN=NUP153 PE=1 SV=2	0.796	0.927622	0.803	0.920523	2.01	0.070865	mRNA transport [GO:0051028]; negative regulation of RNA export from nucleus [GO:0046832]; nuclear pore complex assembly [GO:0051292]; nucleocytoplasmic transport [GO:0006913]; protein import into nucleus [GO:0006606]; RNA export from nucleus [GO:0006405]; viral entry into host cell [GO:0046718]; viral penetration into host nucleus [GO:0075732]	DNA binding [GO:0003677]; identical protein binding [GO:0042802]; metal ion binding [GO:0046872]; nuclear localization sequence binding [GO:0008139]; protein-membrane adaptor activity [GO:0043495]; structural constituent of nuclear pore [GO:0017056]
Q06136	3-ketodihydrosphingosine reductase OS=Homo sapiens OX=9606 GN=KDSR PE=1 SV=1	1.528	0.51537	2.407	0.0489553	2.005	0.330776	3-keto-sphinganine metabolic process [GO:0006666]; sphingolipid biosynthetic process [GO:0030148]	3-dehydrosphinganine reductase activity [GO:0047560]
Q27J81	Inverted formin-2 OS=Homo sapiens OX=9606 GN=INF2 PE=1 SV=2	0.893	0.952848	1.152	0.772111	2.004	0.0609012	actin cytoskeleton organization [GO:0030036]; regulation of mitochondrial fission [GO:0090140]; regulation of small GTPase mediated signal transduction [GO:0051056]	actin binding [GO:0003779]; small GTPase binding [GO:0031267]
Q9UGJ0	5'-AMP-activated protein kinase subunit gamma-2 OS=Homo sapiens OX=9606 GN=PRKAG2 PE=1 SV=1	2.039	0.136153	1.047	0.967306	2.003	0.319396	ATP biosynthetic process [GO:0006754]; cellular response to glucose starvation [GO:0042149]; fatty acid biosynthetic process [GO:0006633]; glycogen metabolic process [GO:0005977]; intracellular signal transduction [GO:0035556]; negative regulation of protein kinase activity [GO:0006469]; positive regulation of peptidyl-threonine phosphorylation [GO:0010800]; positive regulation of protein kinase …	ADP binding [GO:0043531]; AMP binding [GO:0016208]; AMP-activated protein kinase activity [GO:0004679]; ATP binding [GO:0005524]; cAMP-dependent protein kinase inhibitor activity [GO:0004862]; cAMP-dependent protein kinase regulator activity [GO:0008603]; phosphorylase kinase regulator activity [GO:0008607]; protein kinase activator activity [GO:0030295]; protein kinase binding [GO:0019901]; prot…
Q9BPU6	Dihydropyrimidinase-related protein 5 OS=Homo sapiens OX=9606 GN=DPYSL5 PE=1 SV=1	1.214	0.761588	0.922	1	1.994	0.409501	axon guidance [GO:0007411]; negative regulation of dendrite morphogenesis [GO:0050774]; nervous system development [GO:0007399]; signal transduction [GO:0007165]	hydrolase activity, acting on carbon-nitrogen (but not peptide) bonds [GO:0016810]; microtubule binding [GO:0008017]
Q96GA7	Serine dehydratase-like OS=Homo sapiens OX=9606 GN=SDSL PE=1 SV=1	1.853	0.0417231	1.022	0.974624	1.992	0.104	isoleucine biosynthetic process [GO:0009097]; L-serine catabolic process [GO:0006565]; lipid metabolic process [GO:0006629]; threonine catabolic process [GO:0006567]	identical protein binding [GO:0042802]; L-serine ammonia-lyase activity [GO:0003941]; L-threonine ammonia-lyase activity [GO:0004794]; pyridoxal phosphate binding [GO:0030170]
Q9BU76	Multiple myeloma tumor-associated protein 2 OS=Homo sapiens OX=9606 GN=MMTAG2 PE=1 SV=1	0.761	0.927622	1.461	0.490056	1.987	0.186862		RNA binding [GO:0003723]
Q6IN84	rRNA methyltransferase 1, mitochondrial OS=Homo sapiens OX=9606 GN=MRM1 PE=1 SV=1	0.672	0.568914	0.283	2.20114e-05	1.986	0.149549	rRNA 2'-O-methylation [GO:0000451]; rRNA modification [GO:0000154]	RNA binding [GO:0003723]; rRNA (guanine) methyltransferase activity [GO:0016435]; rRNA (guanosine-2'-O-)-methyltransferase activity [GO:0070039]
Q5T6F2	Ubiquitin-associated protein 2 OS=Homo sapiens OX=9606 GN=UBAP2 PE=1 SV=1	0.997	0.964934	1.048	0.967306	1.984	0.100969	regulation of gene expression [GO:0010468]	cadherin binding [GO:0045296]; RNA binding [GO:0003723]
O14981	TATA-binding protein-associated factor 172 OS=Homo sapiens OX=9606 GN=BTAF1 PE=1 SV=2			1.701	0.443557	1.984	0.143008	negative regulation of chromatin binding [GO:0035562]; negative regulation of transcription, DNA-templated [GO:0045892]	ATP binding [GO:0005524]; ATP hydrolysis activity [GO:0016887]; ATP-dependent activity, acting on DNA [GO:0008094]; ATP-dependent chromatin remodeler activity [GO:0140658]; DNA binding [GO:0003677]; helicase activity [GO:0004386]; TBP-class protein binding [GO:0017025]; transcription coregulator activity [GO:0003712]
Q99700	Ataxin-2 OS=Homo sapiens OX=9606 GN=ATXN2 PE=1 SV=2	1.227	0.827023	1.756	0.191909	1.967	0.193241	negative regulation of receptor internalization [GO:0002091]; P-body assembly [GO:0033962]; regulation of translation [GO:0006417]; RNA metabolic process [GO:0016070]; RNA transport [GO:0050658]; stress granule assembly [GO:0034063]	epidermal growth factor receptor binding [GO:0005154]; protein C-terminus binding [GO:0008022]; RNA binding [GO:0003723]
Q9C0J8	pre-mRNA 3' end processing protein WDR33 OS=Homo sapiens OX=9606 GN=WDR33 PE=1 SV=2					1.949	0.213189	mRNA polyadenylation [GO:0006378]; postreplication repair [GO:0006301]; spermatogenesis [GO:0007283]	RNA binding [GO:0003723]
Q9UKV3	Apoptotic chromatin condensation inducer in the nucleus OS=Homo sapiens OX=9606 GN=ACIN1 PE=1 SV=2	1.002	0.983928	0.956	0.997227	1.947	0.169784	apoptotic chromosome condensation [GO:0030263]; erythrocyte differentiation [GO:0030218]; mRNA processing [GO:0006397]; negative regulation of mRNA splicing, via spliceosome [GO:0048025]; positive regulation of apoptotic process [GO:0043065]; positive regulation of monocyte differentiation [GO:0045657]; RNA splicing [GO:0008380]	ATP hydrolysis activity [GO:0016887]; enzyme binding [GO:0019899]; nucleic acid binding [GO:0003676]; RNA binding [GO:0003723]
Q96RT1	Erbin OS=Homo sapiens OX=9606 GN=ERBIN PE=1 SV=2	0.707	0.860964	0.961	0.995972	1.944	0.173646	basal protein localization [GO:0045175]; cell adhesion [GO:0007155]; cellular response to tumor necrosis factor [GO:0071356]; epidermal growth factor receptor signaling pathway [GO:0007173]; establishment or maintenance of epithelial cell apical/basal polarity [GO:0045197]; integrin-mediated signaling pathway [GO:0007229]; intermediate filament cytoskeleton organization [GO:0045104]; negative reg…	ErbB-2 class receptor binding [GO:0005176]; signaling receptor binding [GO:0005102]; structural constituent of cytoskeleton [GO:0005200]
Q9Y2D5	A-kinase anchor protein 2 OS=Homo sapiens OX=9606 GN=AKAP2 PE=1 SV=3	1.183	0.770805	1.157	0.881605	1.922	0.119471
O14976	Cyclin-G-associated kinase OS=Homo sapiens OX=9606 GN=GAK PE=1 SV=2	0.693	0.777873	0.857	0.973571	1.917	0.169349	cell cycle [GO:0007049]; chaperone cofactor-dependent protein refolding [GO:0051085]; clathrin coat disassembly [GO:0072318]; clathrin-coated pit assembly [GO:1905224]; clathrin-dependent endocytosis [GO:0072583]; endoplasmic reticulum organization [GO:0007029]; Golgi organization [GO:0007030]; Golgi to lysosome transport [GO:0090160]; negative regulation of neuron projection development [GO:0010…	ATP binding [GO:0005524]; chaperone binding [GO:0051087]; clathrin binding [GO:0030276]; cyclin binding [GO:0030332]; protein serine kinase activity [GO:0106310]; protein serine/threonine kinase activity [GO:0004674]
Q9UIC8	Leucine carboxyl methyltransferase 1 OS=Homo sapiens OX=9606 GN=LCMT1 PE=1 SV=2	2.592	0.000485154	1.143	0.885531	1.912	0.152511	C-terminal protein methylation [GO:0006481]; G2/M transition of mitotic cell cycle [GO:0000086]; negative regulation of protein-containing complex assembly [GO:0031333]; protein methylation [GO:0006479]; protein modification process [GO:0036211]; regulation of apoptotic process [GO:0042981]; regulation of glucose metabolic process [GO:0010906]; regulation of mitotic cell cycle spindle assembly ch…	protein C-terminal carboxyl O-methyltransferase activity [GO:0003880]; protein C-terminal leucine carboxyl O-methyltransferase activity [GO:0018423]; S-adenosylmethionine-dependent methyltransferase activity [GO:0008757]
Q8TBP6	Solute carrier family 25 member 40 OS=Homo sapiens OX=9606 GN=SLC25A40 PE=1 SV=1	0.466	0.0796067	1.313	0.709916	1.911	0.13326	erythrocyte development [GO:0048821]; mitochondrial transmembrane transport [GO:1990542]
Q69YQ0	Cytospin-A OS=Homo sapiens OX=9606 GN=SPECC1L PE=1 SV=2			0.911	0.998234	1.909	0.33184	actin cytoskeleton organization [GO:0030036]; cell adhesion [GO:0007155]; cell cycle [GO:0007049]; cell division [GO:0051301]
Q6SJ93	Serine protease FAM111B OS=Homo sapiens OX=9606 GN=FAM111B PE=1 SV=1	2.009	0.0273678	2.044	0.0953488	1.902	0.405624	DNA replication [GO:0006260]; proteolysis [GO:0006508]	peptidase activity [GO:0008233]
Q14444	Caprin-1 OS=Homo sapiens OX=9606 GN=CAPRIN1 PE=1 SV=2	1.085	0.931216	1.284	0.643759	1.894	0.163515	cell differentiation [GO:0030154]; negative regulation of translation [GO:0017148]; positive regulation of dendrite morphogenesis [GO:0050775]; positive regulation of dendritic spine morphogenesis [GO:0061003]	RNA binding [GO:0003723]
Q8N3C0	Activating signal cointegrator 1 complex subunit 3 OS=Homo sapiens OX=9606 GN=ASCC3 PE=1 SV=3	0.676	0.610855	1.167	0.851673	1.886	0.126746	cell population proliferation [GO:0008283]; DNA dealkylation involved in DNA repair [GO:0006307]; DNA duplex unwinding [GO:0032508]; rescue of stalled ribosome [GO:0072344]; ribosome disassembly [GO:0032790]; ribosome-associated ubiquitin-dependent protein catabolic process [GO:1990116]	3'-5' DNA helicase activity [GO:0043138]; ATP binding [GO:0005524]; ATP hydrolysis activity [GO:0016887]; RNA binding [GO:0003723]
Q7LBC6	Lysine-specific demethylase 3B OS=Homo sapiens OX=9606 GN=KDM3B PE=1 SV=2	0.802	0.950922	1.145	0.891976	1.876	0.127122	chromatin organization [GO:0006325]; histone H3-K9 demethylation [GO:0033169]; regulation of transcription by RNA polymerase II [GO:0006357]	chromatin DNA binding [GO:0031490]; histone H3-di/monomethyl-lysine-9 demethylase activity [GO:0140683]; histone H3-methyl-lysine-9 demethylase activity [GO:0032454]; metal ion binding [GO:0046872]; transcription coregulator activity [GO:0003712]
Q86VD7	Mitochondrial coenzyme A transporter SLC25A42 OS=Homo sapiens OX=9606 GN=SLC25A42 PE=1 SV=2	1.047	0.94919	1.18	0.928347	1.871	0.462912	ADP transport [GO:0015866]; AMP transport [GO:0080121]; ATP transport [GO:0015867]; coenzyme A transmembrane transport [GO:0035349]	adenosine-diphosphatase activity [GO:0043262]; ADP transmembrane transporter activity [GO:0015217]; AMP transmembrane transporter activity [GO:0080122]; ATP transmembrane transporter activity [GO:0005347]; coenzyme A transmembrane transporter activity [GO:0015228]
Q8N8N7	Prostaglandin reductase 2 OS=Homo sapiens OX=9606 GN=PTGR2 PE=1 SV=1	1.313	0.577315	1.217	0.881605	1.865	0.195063	prostaglandin metabolic process [GO:0006693]	13-prostaglandin reductase activity [GO:0036132]; 15-oxoprostaglandin 13-oxidase activity [GO:0047522]
O15357	Phosphatidylinositol 3,4,5-trisphosphate 5-phosphatase 2 OS=Homo sapiens OX=9606 GN=INPPL1 PE=1 SV=2	0.703	0.892299	1.409	0.587031	1.857	0.258208	actin filament organization [GO:0007015]; cell adhesion [GO:0007155]; endochondral ossification [GO:0001958]; endocytosis [GO:0006897]; glucose metabolic process [GO:0006006]; immune system process [GO:0002376]; negative regulation of cell population proliferation [GO:0008285]; negative regulation of gene expression [GO:0010629]; negative regulation of insulin-like growth factor receptor signalin…	actin binding [GO:0003779]; inositol-polyphosphate 5-phosphatase activity [GO:0004445]; phosphatidylinositol-3,4,5-trisphosphate 5-phosphatase activity [GO:0034485]; SH2 domain binding [GO:0042169]; SH3 domain binding [GO:0017124]
O14964	Hepatocyte growth factor-regulated tyrosine kinase substrate OS=Homo sapiens OX=9606 GN=HGS PE=1 SV=1	0.739	0.877486	1.123	0.914699	1.849	0.134087	endocytic recycling [GO:0032456]; endosomal transport [GO:0016197]; macroautophagy [GO:0016236]; membrane fission [GO:0090148]; membrane invagination [GO:0010324]; multivesicular body assembly [GO:0036258]; negative regulation of angiogenesis [GO:0016525]; negative regulation of cell population proliferation [GO:0008285]; negative regulation of platelet-derived growth factor receptor signaling pa…	metal ion binding [GO:0046872]; phosphatidylinositol binding [GO:0035091]; protein domain specific binding [GO:0019904]; ubiquitin binding [GO:0043130]; ubiquitin-like protein ligase binding [GO:0044389]
Q96BW9	Phosphatidate cytidylyltransferase, mitochondrial OS=Homo sapiens OX=9606 GN=TAMM41 PE=1 SV=2	2.67	0.0147169	0.88	0.998311	1.848	0.507506	cardiolipin biosynthetic process [GO:0032049]; CDP-diacylglycerol biosynthetic process [GO:0016024]	phosphatidate cytidylyltransferase activity [GO:0004605]
P33527	Multidrug resistance-associated protein 1 OS=Homo sapiens OX=9606 GN=ABCC1 PE=1 SV=3			1.269	0.830648	1.848	0.401501	carboxylic acid transmembrane transport [GO:1905039]; cell chemotaxis [GO:0060326]; cellular response to amyloid-beta [GO:1904646]; cellular response to oxidative stress [GO:0034599]; cobalamin metabolic process [GO:0009235]; export across plasma membrane [GO:0140115]; glutathione transmembrane transport [GO:0034775]; heme catabolic process [GO:0042167]; leukotriene metabolic process [GO:0006691]…	ABC-type glutathione S-conjugate transporter activity [GO:0015431]; ABC-type transporter activity [GO:0140359]; ABC-type vitamin B12 transporter activity [GO:0015420]; ABC-type xenobiotic transporter activity [GO:0008559]; ATP binding [GO:0005524]; ATPase-coupled inorganic anion transmembrane transporter activity [GO:0043225]; ATPase-coupled lipid transmembrane transporter activity [GO:0034040]; …
P17066	Heat shock 70 kDa protein 6 OS=Homo sapiens OX=9606 GN=HSPA6 PE=1 SV=2	0.747	0.942133	1.121	0.910378	1.847	0.252179	cellular response to heat [GO:0034605]; cellular response to unfolded protein [GO:0034620]; chaperone cofactor-dependent protein refolding [GO:0051085]; protein refolding [GO:0042026]; response to unfolded protein [GO:0006986]; vesicle-mediated transport [GO:0016192]	ATP binding [GO:0005524]; ATP hydrolysis activity [GO:0016887]; ATP-dependent protein folding chaperone [GO:0140662]; enzyme binding [GO:0019899]; heat shock protein binding [GO:0031072]; misfolded protein binding [GO:0051787]; protein folding chaperone [GO:0044183]; ubiquitin protein ligase binding [GO:0031625]; unfolded protein binding [GO:0051082]
P09884	DNA polymerase alpha catalytic subunit OS=Homo sapiens OX=9606 GN=POLA1 PE=1 SV=2	0.584	0.605734			1.846	0.405053	DNA repair [GO:0006281]; DNA replication [GO:0006260]; DNA replication initiation [GO:0006270]; DNA replication, synthesis of RNA primer [GO:0006269]; DNA strand elongation involved in DNA replication [GO:0006271]; DNA synthesis involved in DNA repair [GO:0000731]; double-strand break repair via nonhomologous end joining [GO:0006303]; lagging strand elongation [GO:0006273]; leading strand elongat…	chromatin binding [GO:0003682]; DNA binding [GO:0003677]; DNA replication origin binding [GO:0003688]; DNA-directed DNA polymerase activity [GO:0003887]; nucleotide binding [GO:0000166]; protein kinase binding [GO:0019901]; purine nucleotide binding [GO:0017076]; pyrimidine nucleotide binding [GO:0019103]; single-stranded DNA binding [GO:0003697]; zinc ion binding [GO:0008270]
Q7L7L0	Histone H2A type 3 OS=Homo sapiens OX=9606 GN=H2AW PE=1 SV=3	0.996	0.996553	0.668	0.485492	1.845	0.138422	nucleosome disassembly [GO:0006337]; UV-damage excision repair [GO:0070914]	DNA binding [GO:0003677]; protein heterodimerization activity [GO:0046982]; structural constituent of chromatin [GO:0030527]
Q9C0F1	Centrosomal protein of 44 kDa OS=Homo sapiens OX=9606 GN=CEP44 PE=1 SV=2	0.953	0.978694			1.835	0.510691	centriole replication [GO:0007099]; centriole-centriole cohesion [GO:0010457]; centrosome cycle [GO:0007098]	microtubule binding [GO:0008017]
P03905	NADH-ubiquinone oxidoreductase chain 4 OS=Homo sapiens OX=9606 GN=MT-ND4 PE=1 SV=1	1.694	0.293807	1.32	0.723278	1.826	0.302577	aerobic respiration [GO:0009060]; aging [GO:0007568]; cerebellum development [GO:0021549]; electron transport coupled proton transport [GO:0015990]; in utero embryonic development [GO:0001701]; mitochondrial electron transport, NADH to ubiquinone [GO:0006120]; mitochondrial respiratory chain complex I assembly [GO:0032981]; proton motive force-driven mitochondrial ATP synthesis [GO:0042776]; resp…	NADH dehydrogenase (ubiquinone) activity [GO:0008137]; ubiquinone binding [GO:0048039]
Q14146	Unhealthy ribosome biogenesis protein 2 homolog OS=Homo sapiens OX=9606 GN=URB2 PE=1 SV=2	0.674	0.834818	1.093	0.948673	1.826	0.252523	regulation of signal transduction by p53 class mediator [GO:1901796]; ribosome biogenesis [GO:0042254]
Q9Y2W1	Thyroid hormone receptor-associated protein 3 OS=Homo sapiens OX=9606 GN=THRAP3 PE=1 SV=2	0.99	0.974876	0.972	0.990148	1.825	0.230122	circadian rhythm [GO:0007623]; mRNA processing [GO:0006397]; mRNA stabilization [GO:0048255]; nuclear-transcribed mRNA catabolic process [GO:0000956]; positive regulation of circadian rhythm [GO:0042753]; positive regulation of mRNA splicing, via spliceosome [GO:0048026]; positive regulation of transcription by RNA polymerase II [GO:0045944]; positive regulation of transcription, DNA-templated [G…	ATP binding [GO:0005524]; DNA binding [GO:0003677]; nuclear receptor coactivator activity [GO:0030374]; nuclear thyroid hormone receptor binding [GO:0046966]; nuclear vitamin D receptor binding [GO:0042809]; phosphoprotein binding [GO:0051219]; RNA binding [GO:0003723]; RNA polymerase II cis-regulatory region sequence-specific DNA binding [GO:0000978]; transcription coactivator activity [GO:00037…
P49815	Tuberin OS=Homo sapiens OX=9606 GN=TSC2 PE=1 SV=2	0.559	0.595687	1.019	0.970677	1.824	0.404992	anoikis [GO:0043276]; endocytosis [GO:0006897]; heart development [GO:0007507]; insulin-like growth factor receptor signaling pathway [GO:0048009]; negative regulation of cell population proliferation [GO:0008285]; negative regulation of insulin receptor signaling pathway [GO:0046627]; negative regulation of mitophagy [GO:1901525]; negative regulation of phosphatidylinositol 3-kinase signaling [G…	GTPase activator activity [GO:0005096]; Hsp90 protein binding [GO:0051879]; phosphatase binding [GO:0019902]; protein homodimerization activity [GO:0042803]; small GTPase binding [GO:0031267]
Q02413	Desmoglein-1 OS=Homo sapiens OX=9606 GN=DSG1 PE=1 SV=2	0.548	0.735642	100	2.54096e-16	1.824	0.236286	calcium-dependent cell-cell adhesion via plasma membrane cell adhesion molecules [GO:0016339]; cell-cell adhesion [GO:0098609]; cell-cell junction assembly [GO:0007043]; homophilic cell adhesion via plasma membrane adhesion molecules [GO:0007156]; maternal process involved in female pregnancy [GO:0060135]; protein stabilization [GO:0050821]; response to progesterone [GO:0032570]	calcium ion binding [GO:0005509]; gamma-catenin binding [GO:0045295]; toxic substance binding [GO:0015643]
Q9H0H0	Integrator complex subunit 2 OS=Homo sapiens OX=9606 GN=INTS2 PE=1 SV=2	0.54	0.564883	1.827	0.328983	1.824	0.405053	regulation of transcription elongation from RNA polymerase II promoter [GO:0034243]; snRNA 3'-end processing [GO:0034472]; snRNA processing [GO:0016180]
Q5T8P6	RNA-binding protein 26 OS=Homo sapiens OX=9606 GN=RBM26 PE=1 SV=3			1.137	0.921035	1.819	0.224787	mRNA processing [GO:0006397]	metal ion binding [GO:0046872]; RNA binding [GO:0003723]
Q9P2N5	RNA-binding protein 27 OS=Homo sapiens OX=9606 GN=RBM27 PE=1 SV=2	0.86	0.999484	0.974	0.990808	1.815	0.284035	mRNA processing [GO:0006397]	metal ion binding [GO:0046872]; RNA binding [GO:0003723]
P39880	Homeobox protein cut-like 1 OS=Homo sapiens OX=9606 GN=CUX1 PE=1 SV=3	0.595	0.81045	0.499	0.520036	1.814	0.477511	negative regulation of transcription by RNA polymerase II [GO:0000122]; positive regulation of dendrite morphogenesis [GO:0050775]; regulation of transcription by RNA polymerase II [GO:0006357]	DNA-binding transcription factor activity, RNA polymerase II-specific [GO:0000981]; RNA polymerase II transcription regulatory region sequence-specific DNA binding [GO:0000977]; sequence-specific DNA binding [GO:0043565]; sequence-specific double-stranded DNA binding [GO:1990837]
O43396	Thioredoxin-like protein 1 OS=Homo sapiens OX=9606 GN=TXNL1 PE=1 SV=3	1.132	0.889221	1.008	0.973328	1.813	0.223144		disulfide oxidoreductase activity [GO:0015036]; thioredoxin-disulfide reductase activity [GO:0004791]
Q96MH6	Transmembrane protein 68 OS=Homo sapiens OX=9606 GN=TMEM68 PE=2 SV=2	0.976	0.976458			1.806	0.585318		acyltransferase activity [GO:0016746]
Q15643	Thyroid receptor-interacting protein 11 OS=Homo sapiens OX=9606 GN=TRIP11 PE=1 SV=3	0.537	0.217133	0.822	0.960243	1.805	0.208697	cartilage development [GO:0051216]; chondrocyte differentiation involved in endochondral bone morphogenesis [GO:0003413]; endoplasmic reticulum to Golgi vesicle-mediated transport [GO:0006888]; Golgi organization [GO:0007030]; Golgi ribbon formation [GO:0090161]; inner ear receptor cell stereocilium organization [GO:0060122]; protein glycosylation [GO:0006486]; transcription by RNA polymerase II …	small GTPase binding [GO:0031267]; transcription coactivator activity [GO:0003713]
P29317	Ephrin type-A receptor 2 OS=Homo sapiens OX=9606 GN=EPHA2 PE=1 SV=2	1.105	0.851547	1.371	0.520735	1.801	0.235952	activation of GTPase activity [GO:0090630]; axial mesoderm formation [GO:0048320]; axon guidance [GO:0007411]; blood vessel endothelial cell proliferation involved in sprouting angiogenesis [GO:0002043]; bone remodeling [GO:0046849]; branching involved in mammary gland duct morphogenesis [GO:0060444]; cAMP metabolic process [GO:0046058]; cell adhesion [GO:0007155]; cell chemotaxis [GO:0060326]; c…	ATP binding [GO:0005524]; cadherin binding [GO:0045296]; growth factor binding [GO:0019838]; transmembrane receptor protein tyrosine kinase activity [GO:0004714]; transmembrane-ephrin receptor activity [GO:0005005]; virus receptor activity [GO:0001618]
Q9Y4K0	Lysyl oxidase homolog 2 OS=Homo sapiens OX=9606 GN=LOXL2 PE=1 SV=1	0.467	0.318077	0.179	0.000190156	1.801	0.498536	aging [GO:0007568]; cell adhesion [GO:0007155]; collagen fibril organization [GO:0030199]; endothelial cell migration [GO:0043542]; endothelial cell proliferation [GO:0001935]; epithelial to mesenchymal transition [GO:0001837]; heterochromatin organization [GO:0070828]; negative regulation of stem cell population maintenance [GO:1902455]; negative regulation of transcription by RNA polymerase II …	calcium ion binding [GO:0005509]; copper ion binding [GO:0005507]; electron transfer activity [GO:0009055]; oligosaccharide binding [GO:0070492]; protein-lysine 6-oxidase activity [GO:0004720]; scavenger receptor activity [GO:0005044]
Q5T0F9	Coiled-coil and C2 domain-containing protein 1B OS=Homo sapiens OX=9606 GN=CC2D1B PE=1 SV=1	0.992	0.960191	0.853	0.995972	1.799	0.312412	regulation of transcription by RNA polymerase II [GO:0006357]	DNA-binding transcription factor activity, RNA polymerase II-specific [GO:0000981]; DNA-binding transcription repressor activity, RNA polymerase II-specific [GO:0001227]; RNA polymerase II cis-regulatory region sequence-specific DNA binding [GO:0000978]
Q6ZSZ5	Rho guanine nucleotide exchange factor 18 OS=Homo sapiens OX=9606 GN=ARHGEF18 PE=1 SV=4			0.967	0.994338	1.796	0.489695	actin cytoskeleton organization [GO:0030036]; negative regulation of stress fiber assembly [GO:0051497]; protein localization to cell-cell junction [GO:0150105]; regulation of cell shape [GO:0008360]; regulation of Rho protein signal transduction [GO:0035023]; small GTPase mediated signal transduction [GO:0007264]	guanyl-nucleotide exchange factor activity [GO:0005085]; metal ion binding [GO:0046872]
Q2NKX8	DNA excision repair protein ERCC-6-like OS=Homo sapiens OX=9606 GN=ERCC6L PE=1 SV=1	0.971	0.967265	1.466	0.544005	1.794	0.187615	cell cycle [GO:0007049]; cell division [GO:0051301]	ATP binding [GO:0005524]; ATP hydrolysis activity [GO:0016887]; ATP-dependent chromatin remodeler activity [GO:0140658]; DNA binding [GO:0003677]; DNA helicase activity [GO:0003678]; DNA translocase activity [GO:0015616]
P43243	Matrin-3 OS=Homo sapiens OX=9606 GN=MATR3 PE=1 SV=2	0.919	0.966878	1.087	0.902649	1.788	0.160208	activation of innate immune response [GO:0002218]; blastocyst formation [GO:0001825]; heart valve development [GO:0003170]; innate immune response [GO:0045087]; post-transcriptional regulation of gene expression [GO:0010608]; ventricular septum development [GO:0003281]	identical protein binding [GO:0042802]; miRNA binding [GO:0035198]; RNA binding [GO:0003723]; structural molecule activity [GO:0005198]; zinc ion binding [GO:0008270]
Q9NYF8	Bcl-2-associated transcription factor 1 OS=Homo sapiens OX=9606 GN=BCLAF1 PE=1 SV=2	0.892	0.964934	0.896	0.989001	1.788	0.156656	apoptotic process [GO:0006915]; cellular response to leukemia inhibitory factor [GO:1990830]; negative regulation of transcription, DNA-templated [GO:0045892]; positive regulation of apoptotic process [GO:0043065]; positive regulation of DNA-templated transcription, initiation [GO:2000144]; positive regulation of intrinsic apoptotic signaling pathway [GO:2001244]; positive regulation of response …	DNA binding [GO:0003677]; RNA binding [GO:0003723]; transcription coregulator activity [GO:0003712]
Q86XP3	ATP-dependent RNA helicase DDX42 OS=Homo sapiens OX=9606 GN=DDX42 PE=1 SV=1	0.855	0.964934	1.207	0.808761	1.787	0.273336	protein localization [GO:0008104]; regulation of apoptotic process [GO:0042981]	ATP binding [GO:0005524]; ATP hydrolysis activity [GO:0016887]; RNA binding [GO:0003723]; RNA helicase activity [GO:0003724]
Q66K74	Microtubule-associated protein 1S OS=Homo sapiens OX=9606 GN=MAP1S PE=1 SV=2	0.609	0.533512	0.978	0.995972	1.787	0.21991	apoptotic process [GO:0006915]; autophagy [GO:0006914]; axonogenesis [GO:0007409]; brain development [GO:0007420]; dendrite development [GO:0016358]; metaphase plate congression [GO:0051310]; microtubule anchoring at centrosome [GO:0034454]; microtubule bundle formation [GO:0001578]; microtubule cytoskeleton organization [GO:0000226]; mitochondrion transport along microtubule [GO:0047497]; mitoti…	actin binding [GO:0003779]; actin filament binding [GO:0051015]; beta-tubulin binding [GO:0048487]; DNA binding [GO:0003677]; identical protein binding [GO:0042802]; microtubule binding [GO:0008017]; tubulin binding [GO:0015631]
Q5T1M5	FK506-binding protein 15 OS=Homo sapiens OX=9606 GN=FKBP15 PE=1 SV=2	0.803	0.917716	1.038	0.961721	1.786	0.283996	endocytosis [GO:0006897]	actin binding [GO:0003779]; peptidyl-prolyl cis-trans isomerase activity [GO:0003755]
Q8IX01	SURP and G-patch domain-containing protein 2 OS=Homo sapiens OX=9606 GN=SUGP2 PE=1 SV=2			0.989	0.985624	1.786	0.349931	mRNA processing [GO:0006397]; RNA splicing [GO:0008380]	RNA binding [GO:0003723]
P49773	Histidine triad nucleotide-binding protein 1 OS=Homo sapiens OX=9606 GN=HINT1 PE=1 SV=2	1.597	0.0779131	0.481	0.000401921	1.783	0.163515	intrinsic apoptotic signaling pathway by p53 class mediator [GO:0072332]; positive regulation of calcium-mediated signaling [GO:0050850]; protein desumoylation [GO:0016926]; purine ribonucleotide catabolic process [GO:0009154]; regulation of transcription, DNA-templated [GO:0006355]; signal transduction [GO:0007165]	adenosine 5'-monophosphoramidase activity [GO:0043530]; deSUMOylase activity [GO:0016929]; hydrolase activity [GO:0016787]; nucleotide binding [GO:0000166]; protein kinase C binding [GO:0005080]
Q9Y5S2	Serine/threonine-protein kinase MRCK beta OS=Homo sapiens OX=9606 GN=CDC42BPB PE=1 SV=2	0.753	0.909729	1.048	0.966741	1.783	0.214697	actin cytoskeleton reorganization [GO:0031532]; actomyosin structure organization [GO:0031032]; cell migration [GO:0016477]; cytoskeleton organization [GO:0007010]; establishment or maintenance of cell polarity [GO:0007163]; peptidyl-threonine phosphorylation [GO:0018107]; protein phosphorylation [GO:0006468]; signal transduction [GO:0007165]	ATP binding [GO:0005524]; magnesium ion binding [GO:0000287]; protein kinase activity [GO:0004672]; protein serine kinase activity [GO:0106310]; protein serine/threonine kinase activity [GO:0004674]; protein-containing complex binding [GO:0044877]; small GTPase binding [GO:0031267]
Q9H1A4	Anaphase-promoting complex subunit 1 OS=Homo sapiens OX=9606 GN=ANAPC1 PE=1 SV=1	0.706	0.792314	1.209	0.851673	1.778	0.252179	anaphase-promoting complex-dependent catabolic process [GO:0031145]; cell division [GO:0051301]; metaphase/anaphase transition of mitotic cell cycle [GO:0007091]; protein K11-linked ubiquitination [GO:0070979]; regulation of meiotic cell cycle [GO:0051445]; regulation of mitotic cell cycle [GO:0007346]	molecular adaptor activity [GO:0060090]
O15162	Phospholipid scramblase 1 OS=Homo sapiens OX=9606 GN=PLSCR1 PE=1 SV=1					1.776	0.523282	acute-phase response [GO:0006953]; apoptotic process [GO:0006915]; defense response to virus [GO:0051607]; negative regulation of phagocytosis [GO:0050765]; negative regulation of viral genome replication [GO:0045071]; phosphatidylserine biosynthetic process [GO:0006659]; phosphatidylserine exposure on apoptotic cell surface [GO:0070782]; plasma membrane phospholipid scrambling [GO:0017121]; plat…	calcium ion binding [GO:0005509]; CD4 receptor binding [GO:0042609]; DNA binding [GO:0003677]; DNA-binding transcription activator activity, RNA polymerase II-specific [GO:0001228]; enzyme binding [GO:0019899]; epidermal growth factor receptor binding [GO:0005154]; lead ion binding [GO:0032791]; magnesium ion binding [GO:0000287]; mercury ion binding [GO:0045340]; nuclease activity [GO:0004518]; …
O75643	U5 small nuclear ribonucleoprotein 200 kDa helicase OS=Homo sapiens OX=9606 GN=SNRNP200 PE=1 SV=2	0.679	0.279368	1.109	0.865871	1.775	0.169353	cis assembly of pre-catalytic spliceosome [GO:0000354]; mRNA splicing, via spliceosome [GO:0000398]; osteoblast differentiation [GO:0001649]; spliceosome conformational change to release U4 (or U4atac) and U1 (or U11) [GO:0000388]	ATP binding [GO:0005524]; ATP hydrolysis activity [GO:0016887]; helicase activity [GO:0004386]; identical protein binding [GO:0042802]; RNA binding [GO:0003723]; RNA helicase activity [GO:0003724]
Q14692	Ribosome biogenesis protein BMS1 homolog OS=Homo sapiens OX=9606 GN=BMS1 PE=1 SV=1	0.59	0.610855	1.343	0.673024	1.769	0.260201	endonucleolytic cleavage of tricistronic rRNA transcript (SSU-rRNA, 5.8S rRNA, LSU-rRNA) [GO:0000479]; maturation of SSU-rRNA from tricistronic rRNA transcript (SSU-rRNA, 5.8S rRNA, LSU-rRNA) [GO:0000462]	ATP binding [GO:0005524]; GTP binding [GO:0005525]; GTPase activity [GO:0003924]; RNA binding [GO:0003723]; U3 snoRNA binding [GO:0034511]
Q6ZS17	Rho family-interacting cell polarization regulator 1 OS=Homo sapiens OX=9606 GN=RIPOR1 PE=1 SV=1	0.651	0.834818	0.922	1	1.768	0.346784	cellular response to chemokine [GO:1990869]; cellular response to starvation [GO:0009267]; establishment of Golgi localization [GO:0051683]; negative regulation of Rho guanyl-nucleotide exchange factor activity [GO:2001107]; negative regulation of Rho protein signal transduction [GO:0035024]; positive regulation of cell migration [GO:0030335]; positive regulation of intracellular protein transpor…	14-3-3 protein binding [GO:0071889]
Q9Y6A5	Transforming acidic coiled-coil-containing protein 3 OS=Homo sapiens OX=9606 GN=TACC3 PE=1 SV=1	0.934	0.983928	1.299	0.796425	1.767	0.347752	cell division [GO:0051301]; cell population proliferation [GO:0008283]; cerebral cortex development [GO:0021987]; metaphase/anaphase transition of mitotic cell cycle [GO:0007091]; microtubule cytoskeleton organization [GO:0000226]; microtubule cytoskeleton organization involved in mitosis [GO:1902850]; mitotic spindle organization [GO:0007052]; regulation of mitotic spindle organization [GO:00602…
Q96KR1	Zinc finger RNA-binding protein OS=Homo sapiens OX=9606 GN=ZFR PE=1 SV=2	0.839	0.978694	1.219	0.816668	1.765	0.21555		DNA binding [GO:0003677]; double-stranded RNA binding [GO:0003725]; RNA binding [GO:0003723]; single-stranded RNA binding [GO:0003727]; zinc ion binding [GO:0008270]
Q9H583	HEAT repeat-containing protein 1 OS=Homo sapiens OX=9606 GN=HEATR1 PE=1 SV=3	0.679	0.546019	1.33	0.591888	1.763	0.191863	maturation of SSU-rRNA from tricistronic rRNA transcript (SSU-rRNA, 5.8S rRNA, LSU-rRNA) [GO:0000462]; positive regulation of rRNA processing [GO:2000234]; positive regulation of transcription by RNA polymerase I [GO:0045943]	RNA binding [GO:0003723]; snoRNA binding [GO:0030515]
Q71RC2	La-related protein 4 OS=Homo sapiens OX=9606 GN=LARP4 PE=1 SV=3	0.991	0.964934	0.925	0.999958	1.759	0.531677	cytoskeleton organization [GO:0007010]; positive regulation of translation [GO:0045727]; post-transcriptional regulation of gene expression [GO:0010608]; regulation of cell morphogenesis [GO:0022604]; translation [GO:0006412]	mRNA 3'-UTR binding [GO:0003730]; poly(A) binding [GO:0008143]; RNA binding [GO:0003723]
Q9H2P9	Diphthine methyl ester synthase OS=Homo sapiens OX=9606 GN=DPH5 PE=1 SV=2	1.718	0.0915039	1.58	0.346884	1.758	0.357084	methylation [GO:0032259]; peptidyl-diphthamide biosynthetic process from peptidyl-histidine [GO:0017183]	diphthine synthase activity [GO:0004164]
P46379	Large proline-rich protein BAG6 OS=Homo sapiens OX=9606 GN=BAG6 PE=1 SV=2	0.959	0.997452	1.117	0.879542	1.758	0.183393	apoptotic process [GO:0006915]; brain development [GO:0007420]; cell differentiation [GO:0030154]; chromatin organization [GO:0006325]; endoplasmic reticulum stress-induced pre-emptive quality control [GO:0061857]; ER-associated misfolded protein catabolic process [GO:0071712]; immune response-activating cell surface receptor signaling pathway [GO:0002429]; internal peptidyl-lysine acetylation [G…	Hsp70 protein binding [GO:0030544]; identical protein binding [GO:0042802]; misfolded protein binding [GO:0051787]; polyubiquitin modification-dependent protein binding [GO:0031593]; proteasome binding [GO:0070628]; ribosome binding [GO:0043022]; signaling receptor binding [GO:0005102]; ubiquitin protein ligase binding [GO:0031625]; ubiquitin-specific protease binding [GO:1990381]
O60437	Periplakin OS=Homo sapiens OX=9606 GN=PPL PE=1 SV=4	0.885	0.942456	0.806	0.80121	1.758	0.183329	intermediate filament cytoskeleton organization [GO:0045104]; keratinization [GO:0031424]; response to mechanical stimulus [GO:0009612]; wound healing [GO:0042060]	cadherin binding [GO:0045296]; structural constituent of cytoskeleton [GO:0005200]; structural molecule activity [GO:0005198]
A0JLT2	Mediator of RNA polymerase II transcription subunit 19 OS=Homo sapiens OX=9606 GN=MED19 PE=1 SV=2	1.292	0.71599	1.606	0.511936	1.757	0.33127	positive regulation of transcription by RNA polymerase II [GO:0045944]; positive regulation of transcription elongation from RNA polymerase II promoter [GO:0032968]; positive regulation of transcription initiation from RNA polymerase II promoter [GO:0060261]; RNA polymerase II preinitiation complex assembly [GO:0051123]	transcription coregulator activity [GO:0003712]
Q15746	Myosin light chain kinase, smooth muscle OS=Homo sapiens OX=9606 GN=MYLK PE=1 SV=4			0.913	0.997227	1.757	0.435786	aorta smooth muscle tissue morphogenesis [GO:0060414]; bleb assembly [GO:0032060]; cellular hypotonic response [GO:0071476]; positive regulation of calcium ion transport [GO:0051928]; positive regulation of cell migration [GO:0030335]; positive regulation of wound healing [GO:0090303]; protein phosphorylation [GO:0006468]; smooth muscle contraction [GO:0006939]; tonic smooth muscle contraction [G…	actin binding [GO:0003779]; ATP binding [GO:0005524]; calmodulin binding [GO:0005516]; metal ion binding [GO:0046872]; myosin light chain kinase activity [GO:0004687]; protein kinase activity [GO:0004672]
Q5VYK3	Proteasome adapter and scaffold protein ECM29 OS=Homo sapiens OX=9606 GN=ECPAS PE=1 SV=2	0.816	0.850635	1.435	0.398531	1.753	0.231173	proteasome assembly [GO:0043248]; ubiquitin-dependent ERAD pathway [GO:0030433]	molecular adaptor activity [GO:0060090]; proteasome binding [GO:0070628]
Q9P2D3	HEAT repeat-containing protein 5B OS=Homo sapiens OX=9606 GN=HEATR5B PE=1 SV=2	0.628	0.609833	1.053	0.967306	1.753	0.361537	endocytosis [GO:0006897]; protein localization [GO:0008104]; protein transport [GO:0015031]; retrograde transport, endosome to Golgi [GO:0042147]
Q14139	Ubiquitin conjugation factor E4 A OS=Homo sapiens OX=9606 GN=UBE4A PE=1 SV=2	0.842	0.966645	1.377	0.576076	1.752	0.28325	protein polyubiquitination [GO:0000209]; ubiquitin-dependent ERAD pathway [GO:0030433]; ubiquitin-dependent protein catabolic process [GO:0006511]	ubiquitin-ubiquitin ligase activity [GO:0034450]
Q9H0W9	Ester hydrolase C11orf54 OS=Homo sapiens OX=9606 GN=C11orf54 PE=1 SV=1	2.613	5.15734e-05	0.707	0.744827	1.751	0.273336		hydrolase activity, acting on ester bonds [GO:0016788]; zinc ion binding [GO:0008270]
Q5JVF3	PCI domain-containing protein 2 OS=Homo sapiens OX=9606 GN=PCID2 PE=1 SV=2	1.999	0.008353	0.898	0.992676	1.747	0.236286	negative regulation of apoptotic process [GO:0043066]; negative regulation of cysteine-type endopeptidase activity [GO:2000117]; negative regulation of lymphoid progenitor cell differentiation [GO:1905457]; poly(A)+ mRNA export from nucleus [GO:0016973]; positive regulation of B cell differentiation [GO:0045579]; positive regulation of mitotic cell cycle spindle assembly checkpoint [GO:0090267]; …	double-stranded DNA binding [GO:0003690]; RNA binding [GO:0003723]
Q9BRT6	Protein LLP homolog OS=Homo sapiens OX=9606 GN=LLPH PE=1 SV=1	1.091	0.859656	0.903	1	1.747	0.356539	dendrite extension [GO:0097484]; positive regulation of dendritic spine development [GO:0060999]	basal RNA polymerase II transcription machinery binding [GO:0001099]; RNA binding [GO:0003723]
Q6P1N0	Coiled-coil and C2 domain-containing protein 1A OS=Homo sapiens OX=9606 GN=CC2D1A PE=1 SV=1	0.729	0.794998	1.092	0.942012	1.746	0.260201	negative regulation of snRNA transcription by RNA polymerase II [GO:1905381]; positive regulation of I-kappaB kinase/NF-kappaB signaling [GO:0043123]; regulation of transcription by RNA polymerase II [GO:0006357]	cadherin binding [GO:0045296]; DNA-binding transcription factor activity, RNA polymerase II-specific [GO:0000981]; DNA-binding transcription repressor activity, RNA polymerase II-specific [GO:0001227]; RNA polymerase II cis-regulatory region sequence-specific DNA binding [GO:0000978]
Q14157	Ubiquitin-associated protein 2-like OS=Homo sapiens OX=9606 GN=UBAP2L PE=1 SV=2	0.855	0.964006	1.076	0.937662	1.741	0.321217	binding of sperm to zona pellucida [GO:0007339]; hematopoietic stem cell homeostasis [GO:0061484]; stress granule assembly [GO:0034063]	RNA binding [GO:0003723]
Q13435	Splicing factor 3B subunit 2 OS=Homo sapiens OX=9606 GN=SF3B2 PE=1 SV=2	0.949	0.996553	1.008	0.973328	1.74	0.196859	mRNA processing [GO:0006397]; mRNA splicing, via spliceosome [GO:0000398]; RNA splicing [GO:0008380]; U2-type prespliceosome assembly [GO:1903241]	RNA binding [GO:0003723]
Q14690	Protein RRP5 homolog OS=Homo sapiens OX=9606 GN=PDCD11 PE=1 SV=3	0.725	0.790313	1.203	0.790714	1.74	0.197337	rRNA processing [GO:0006364]	NF-kappaB binding [GO:0051059]; RNA binding [GO:0003723]
Q9Y4C2	TRPM8 channel-associated factor 1 OS=Homo sapiens OX=9606 GN=TCAF1 PE=1 SV=3	0.279	0.0232967	1.044	0.967306	1.74	0.551347	negative regulation of cell migration [GO:0030336]; positive regulation of anion channel activity [GO:1901529]; positive regulation of protein targeting to membrane [GO:0090314]; regulation of anion channel activity [GO:0010359]	transmembrane transporter binding [GO:0044325]
Q9UPN9	E3 ubiquitin-protein ligase TRIM33 OS=Homo sapiens OX=9606 GN=TRIM33 PE=1 SV=3	1.153	0.808442	1.07	0.957666	1.738	0.236286	negative regulation of BMP signaling pathway [GO:0030514]; negative regulation of transcription by RNA polymerase II [GO:0000122]; negative regulation of transcription, DNA-templated [GO:0045892]; protein ubiquitination [GO:0016567]; regulation of transforming growth factor beta receptor signaling pathway [GO:0017015]	co-SMAD binding [GO:0070410]; DNA binding [GO:0003677]; R-SMAD binding [GO:0070412]; ubiquitin-protein transferase activity [GO:0004842]; zinc ion binding [GO:0008270]
A6NKF1	SAC3 domain-containing protein 1 OS=Homo sapiens OX=9606 GN=SAC3D1 PE=1 SV=2			0.833	0.985624	1.738	0.553904	cell division [GO:0051301]; centrosome duplication [GO:0051298]; spindle assembly [GO:0051225]
O43402	ER membrane protein complex subunit 8 OS=Homo sapiens OX=9606 GN=EMC8 PE=1 SV=1	1.054	0.906758	0.733	0.862455	1.737	0.346754	protein insertion into ER membrane by stop-transfer membrane-anchor sequence [GO:0045050]; tail-anchored membrane protein insertion into ER membrane [GO:0071816]
O75116	Rho-associated protein kinase 2 OS=Homo sapiens OX=9606 GN=ROCK2 PE=1 SV=4	0.69	0.83272	1.279	0.736795	1.737	0.267538	actin cytoskeleton organization [GO:0030036]; actomyosin structure organization [GO:0031032]; aortic valve morphogenesis [GO:0003180]; blood vessel diameter maintenance [GO:0097746]; cellular response to acetylcholine [GO:1905145]; cellular response to testosterone stimulus [GO:0071394]; centrosome duplication [GO:0051298]; cortical actin cytoskeleton organization [GO:0030866]; embryonic morphoge…	ATP binding [GO:0005524]; metal ion binding [GO:0046872]; protein serine kinase activity [GO:0106310]; protein serine/threonine kinase activity [GO:0004674]; Rho-dependent protein serine/threonine kinase activity [GO:0072518]; RNA binding [GO:0003723]; small GTPase binding [GO:0031267]; structural molecule activity [GO:0005198]; tau protein binding [GO:0048156]; tau-protein kinase activity [GO:00…
Q96DP5	Methionyl-tRNA formyltransferase, mitochondrial OS=Homo sapiens OX=9606 GN=MTFMT PE=2 SV=2	2.662	0.142527	1.428	0.858167	1.736	0.597152	conversion of methionyl-tRNA to N-formyl-methionyl-tRNA [GO:0071951]	methionyl-tRNA formyltransferase activity [GO:0004479]
Q9H0J9	Protein mono-ADP-ribosyltransferase PARP12 OS=Homo sapiens OX=9606 GN=PARP12 PE=1 SV=1	0.869	0.999899	0.871	0.995972	1.734	0.607636	protein auto-ADP-ribosylation [GO:0070213]; protein mono-ADP-ribosylation [GO:0140289]	metal ion binding [GO:0046872]; NAD+ ADP-ribosyltransferase activity [GO:0003950]; NAD+-protein ADP-ribosyltransferase activity [GO:1990404]; RNA binding [GO:0003723]
P55265	Double-stranded RNA-specific adenosine deaminase OS=Homo sapiens OX=9606 GN=ADAR PE=1 SV=4	0.89	0.97101	1.241	0.735745	1.733	0.309815	adenosine to inosine editing [GO:0006382]; base conversion or substitution editing [GO:0016553]; cellular response to virus [GO:0098586]; defense response to virus [GO:0051607]; definitive hemopoiesis [GO:0060216]; erythrocyte differentiation [GO:0030218]; hematopoietic progenitor cell differentiation [GO:0002244]; hematopoietic stem cell homeostasis [GO:0061484]; hepatocyte apoptotic process [GO…	DNA binding [GO:0003677]; double-stranded RNA adenosine deaminase activity [GO:0003726]; double-stranded RNA binding [GO:0003725]; metal ion binding [GO:0046872]; RNA binding [GO:0003723]; tRNA-specific adenosine deaminase activity [GO:0008251]
Q86VM9	Zinc finger CCCH domain-containing protein 18 OS=Homo sapiens OX=9606 GN=ZC3H18 PE=1 SV=2	0.846	0.999899	0.575	0.653596	1.733	0.301171	RNA destabilization [GO:0050779]	metal ion binding [GO:0046872]; mRNA cap binding complex binding [GO:0140262]; protein-macromolecule adaptor activity [GO:0030674]; RNA binding [GO:0003723]
Q9Y478	5'-AMP-activated protein kinase subunit beta-1 OS=Homo sapiens OX=9606 GN=PRKAB1 PE=1 SV=4	1.601	0.136451	1.54	0.37531	1.73	0.223144	cellular response to nutrient levels [GO:0031669]; fatty acid biosynthetic process [GO:0006633]; nail development [GO:0035878]; positive regulation of cold-induced thermogenesis [GO:0120162]; positive regulation of gene expression [GO:0010628]; protein phosphorylation [GO:0006468]; regulation of catalytic activity [GO:0050790]; signal transduction [GO:0007165]	protein kinase activity [GO:0004672]; protein kinase binding [GO:0019901]
O43491	Band 4.1-like protein 2 OS=Homo sapiens OX=9606 GN=EPB41L2 PE=1 SV=1	0.859	0.895611	1.031	0.967306	1.728	0.206481	actomyosin structure organization [GO:0031032]; cell cycle [GO:0007049]; cell division [GO:0051301]; cortical actin cytoskeleton organization [GO:0030866]; positive regulation of protein localization to cell cortex [GO:1904778]	actin binding [GO:0003779]; PH domain binding [GO:0042731]; spectrin binding [GO:0030507]; structural molecule activity [GO:0005198]
P42898	Methylenetetrahydrofolate reductase OS=Homo sapiens OX=9606 GN=MTHFR PE=1 SV=3	0.01	2.33375e-16	0.982	0.985216	1.724	0.599545	heterochromatin organization [GO:0070828]; homocysteine metabolic process [GO:0050667]; methionine biosynthetic process [GO:0009086]; methionine metabolic process [GO:0006555]; neural tube closure [GO:0001843]; regulation of histone methylation [GO:0031060]; response to amino acid [GO:0043200]; response to folic acid [GO:0051593]; response to hypoxia [GO:0001666]; response to interleukin-1 [GO:00…	FAD binding [GO:0071949]; flavin adenine dinucleotide binding [GO:0050660]; methylenetetrahydrofolate reductase (NAD(P)H) activity [GO:0004489]; methylenetetrahydrofolate reductase NADH activity [GO:0106312]; methylenetetrahydrofolate reductase NADPH activity [GO:0106313]; modified amino acid binding [GO:0072341]; NADP binding [GO:0050661]; protein-containing complex binding [GO:0044877]
O00151	PDZ and LIM domain protein 1 OS=Homo sapiens OX=9606 GN=PDLIM1 PE=1 SV=4	1.625	0.0628632	0.937	0.995972	1.723	0.210907	actin cytoskeleton organization [GO:0030036]; establishment or maintenance of actin cytoskeleton polarity [GO:0030950]; fibroblast migration [GO:0010761]; heart development [GO:0007507]; maintenance of cell polarity [GO:0030011]; muscle structure development [GO:0061061]; regulation of transcription by RNA polymerase II [GO:0006357]; response to hypoxia [GO:0001666]; response to oxidative stress …	actin binding [GO:0003779]; cadherin binding involved in cell-cell adhesion [GO:0098641]; metal ion binding [GO:0046872]; muscle alpha-actinin binding [GO:0051371]; transcription coactivator activity [GO:0003713]
Q2NL82	Pre-rRNA-processing protein TSR1 homolog OS=Homo sapiens OX=9606 GN=TSR1 PE=1 SV=1	0.735	0.883914	1.342	0.651349	1.723	0.197935	endonucleolytic cleavage of tricistronic rRNA transcript (SSU-rRNA, 5.8S rRNA, LSU-rRNA) [GO:0000479]; maturation of SSU-rRNA from tricistronic rRNA transcript (SSU-rRNA, 5.8S rRNA, LSU-rRNA) [GO:0000462]	GTP binding [GO:0005525]; GTPase activity [GO:0003924]; RNA binding [GO:0003723]; U3 snoRNA binding [GO:0034511]
Q6P2E9	Enhancer of mRNA-decapping protein 4 OS=Homo sapiens OX=9606 GN=EDC4 PE=1 SV=1	0.914	0.979019	1.165	0.818474	1.72	0.270102	deadenylation-independent decapping of nuclear-transcribed mRNA [GO:0031087]
Q9P206	Uncharacterized protein KIAA1522 OS=Homo sapiens OX=9606 GN=KIAA1522 PE=1 SV=2	0.978	0.964934	0.832	0.964445	1.719	0.249393	cell differentiation [GO:0030154]
Q7Z3K3	Pogo transposable element with ZNF domain OS=Homo sapiens OX=9606 GN=POGZ PE=1 SV=2	0.992	0.964934	1.474	0.525893	1.71	0.387082	cell division [GO:0051301]; DNA recombination [GO:0006310]; DNA repair [GO:0006281]; kinetochore assembly [GO:0051382]; mitotic sister chromatid cohesion [GO:0007064]; positive regulation of double-strand break repair via homologous recombination [GO:1905168]; positive regulation of transcription by RNA polymerase II [GO:0045944]; regulation of gene expression [GO:0010468]	DNA binding [GO:0003677]; metal ion binding [GO:0046872]
Q9BXP5	Serrate RNA effector molecule homolog OS=Homo sapiens OX=9606 GN=SRRT PE=1 SV=1	0.902	0.981658	0.69	0.713553	1.709	0.330776	mRNA processing [GO:0006397]; neuronal stem cell population maintenance [GO:0097150]; positive regulation of neurogenesis [GO:0050769]; primary miRNA processing [GO:0031053]; regulation of transcription, DNA-templated [GO:0006355]; response to arsenic-containing substance [GO:0046685]	DNA binding [GO:0003677]; mRNA cap binding complex binding [GO:0140262]; protein-macromolecule adaptor activity [GO:0030674]; RNA binding [GO:0003723]
A6NDB9	Paralemmin-3 OS=Homo sapiens OX=9606 GN=PALM3 PE=1 SV=2			1.042	0.967306	1.709	0.367307	negative regulation of cytokine-mediated signaling pathway [GO:0001960]; regulation of cell shape [GO:0008360]; response to lipopolysaccharide [GO:0032496]; Toll signaling pathway [GO:0008063]	ATP binding [GO:0005524]
Q14147	Probable ATP-dependent RNA helicase DHX34 OS=Homo sapiens OX=9606 GN=DHX34 PE=1 SV=2					1.708	0.581325	negative regulation of nuclear-transcribed mRNA catabolic process, nonsense-mediated decay [GO:2000623]; nuclear-transcribed mRNA catabolic process [GO:0000956]; nuclear-transcribed mRNA catabolic process, nonsense-mediated decay [GO:0000184]; positive regulation of phosphorylation [GO:0042327]	ATP binding [GO:0005524]; ATP hydrolysis activity [GO:0016887]; protein-containing complex binding [GO:0044877]; RNA binding [GO:0003723]; RNA helicase activity [GO:0003724]
O14776	Transcription elongation regulator 1 OS=Homo sapiens OX=9606 GN=TCERG1 PE=1 SV=2	0.999	0.964934	1.03	0.968321	1.706	0.338859	mRNA processing [GO:0006397]; negative regulation of transcription by RNA polymerase II [GO:0000122]; negative regulation of transcription elongation from RNA polymerase II promoter [GO:0034244]; positive regulation of transcription by RNA polymerase II [GO:0045944]; positive regulation of transcription elongation from RNA polymerase II promoter [GO:0032968]; RNA splicing [GO:0008380]	identical protein binding [GO:0042802]; RNA binding [GO:0003723]; RNA polymerase binding [GO:0070063]; RNA polymerase II-specific DNA-binding transcription factor binding [GO:0061629]; transcription coactivator activity [GO:0003713]; transcription coregulator activity [GO:0003712]; transcription corepressor activity [GO:0003714]; transcription elongation regulator activity [GO:0003711]; ubiquitin…
O75787	Renin receptor OS=Homo sapiens OX=9606 GN=ATP6AP2 PE=1 SV=2	0.783	0.966645	0.867	0.994338	1.704	0.363246	angiotensin maturation [GO:0002003]; central nervous system maturation [GO:0021626]; endosomal lumen acidification [GO:0048388]; eye pigmentation [GO:0048069]; Golgi lumen acidification [GO:0061795]; head morphogenesis [GO:0060323]; intracellular pH reduction [GO:0051452]; lysosomal lumen acidification [GO:0007042]; positive regulation of canonical Wnt signaling pathway [GO:0090263]; positive reg…	signaling receptor activity [GO:0038023]
P46940	Ras GTPase-activating-like protein IQGAP1 OS=Homo sapiens OX=9606 GN=IQGAP1 PE=1 SV=1	0.828	0.830888	1.017	0.973328	1.703	0.229357	cell migration [GO:0016477]; cellular response to calcium ion [GO:0071277]; cellular response to epidermal growth factor stimulus [GO:0071364]; cellular response to platelet-derived growth factor stimulus [GO:0036120]; epidermal growth factor receptor signaling pathway [GO:0007173]; fibroblast growth factor receptor signaling pathway [GO:0008543]; fibroblast migration [GO:0010761]; negative regul…	actin filament binding [GO:0051015]; cadherin binding [GO:0045296]; calcium ion binding [GO:0005509]; calmodulin binding [GO:0005516]; GTPase activator activity [GO:0005096]; GTPase inhibitor activity [GO:0005095]; MAP-kinase scaffold activity [GO:0005078]; molecular adaptor activity [GO:0060090]; phosphatidylinositol-3,4,5-trisphosphate binding [GO:0005547]; protein domain specific binding [GO:0…
Q9NZM3	Intersectin-2 OS=Homo sapiens OX=9606 GN=ITSN2 PE=1 SV=3	0.677	0.876884	0.96	0.996516	1.698	0.400058	cell differentiation [GO:0030154]; clathrin-dependent synaptic vesicle endocytosis [GO:0150007]; endocytosis [GO:0006897]; endosomal transport [GO:0016197]; positive regulation of dendrite extension [GO:1903861]	calcium ion binding [GO:0005509]; guanyl-nucleotide exchange factor activity [GO:0005085]; molecular adaptor activity [GO:0060090]
O14578	Citron Rho-interacting kinase OS=Homo sapiens OX=9606 GN=CIT PE=1 SV=2	0.802	0.950922	0.777	0.895035	1.695	0.308568	actomyosin structure organization [GO:0031032]; G2/M transition of mitotic cell cycle [GO:0000086]; generation of neurons [GO:0048699]; Golgi organization [GO:0007030]; liver development [GO:0001889]; mitotic cell cycle [GO:0000278]; mitotic cytokinesis [GO:0000281]; negative regulation of hippo signaling [GO:0035331]; neuron apoptotic process [GO:0051402]; peptidyl-threonine phosphorylation [GO:…	ATP binding [GO:0005524]; metal ion binding [GO:0046872]; PDZ domain binding [GO:0030165]; protein kinase binding [GO:0019901]; protein serine kinase activity [GO:0106310]; protein serine/threonine kinase activity [GO:0004674]; protein serine/threonine kinase inhibitor activity [GO:0030291]; scaffold protein binding [GO:0097110]; SH3 domain binding [GO:0017124]; transcription coactivator binding …
Q13045	Protein flightless-1 homolog OS=Homo sapiens OX=9606 GN=FLII PE=1 SV=2	0.676	0.545792	1.097	0.925506	1.695	0.299042	actin filament severing [GO:0051014]; actin polymerization or depolymerization [GO:0008154]; barbed-end actin filament capping [GO:0051016]; myofibril assembly [GO:0030239]	actin binding [GO:0003779]; actin filament binding [GO:0051015]; phosphatidylinositol-4,5-bisphosphate binding [GO:0005546]
Q8N5Y8	Protein mono-ADP-ribosyltransferase PARP16 OS=Homo sapiens OX=9606 GN=PARP16 PE=1 SV=2	1.566	0.553149	1.445	0.838167	1.69	0.566664	cellular response to leukemia inhibitory factor [GO:1990830]; endoplasmic reticulum unfolded protein response [GO:0030968]; IRE1-mediated unfolded protein response [GO:0036498]; NAD biosynthesis via nicotinamide riboside salvage pathway [GO:0034356]; negative regulation of cell death [GO:0060548]; positive regulation of protein serine/threonine kinase activity [GO:0071902]; protein ADP-ribosylati…	kinase binding [GO:0019900]; NAD+ ADP-ribosyltransferase activity [GO:0003950]; NAD+-protein ADP-ribosyltransferase activity [GO:1990404]; protein serine/threonine kinase activator activity [GO:0043539]
P49756	RNA-binding protein 25 OS=Homo sapiens OX=9606 GN=RBM25 PE=1 SV=3	0.926	0.997452	1.116	0.910727	1.689	0.364568	mRNA processing [GO:0006397]; regulation of alternative mRNA splicing, via spliceosome [GO:0000381]; regulation of apoptotic process [GO:0042981]; RNA splicing [GO:0008380]	mRNA binding [GO:0003729]; RNA binding [GO:0003723]
O94822	E3 ubiquitin-protein ligase listerin OS=Homo sapiens OX=9606 GN=LTN1 PE=1 SV=6	0.696	0.734873	1.491	0.512249	1.688	0.405806	protein autoubiquitination [GO:0051865]; rescue of stalled ribosome [GO:0072344]; ribosome-associated ubiquitin-dependent protein catabolic process [GO:1990116]	ribosomal large subunit binding [GO:0043023]; ubiquitin protein ligase activity [GO:0061630]; zinc ion binding [GO:0008270]
O15067	Phosphoribosylformylglycinamidine synthase OS=Homo sapiens OX=9606 GN=PFAS PE=1 SV=4	0.918	0.999899	1.156	0.868418	1.684	0.325477	'de novo' AMP biosynthetic process [GO:0044208]; 'de novo' IMP biosynthetic process [GO:0006189]; 'de novo' XMP biosynthetic process [GO:0097294]; anterior head development [GO:0097065]; glutamine metabolic process [GO:0006541]; GMP biosynthetic process [GO:0006177]; purine ribonucleoside monophosphate biosynthetic process [GO:0009168]; response to xenobiotic stimulus [GO:0009410]	ATP binding [GO:0005524]; metal ion binding [GO:0046872]; phosphoribosylformylglycinamidine synthase activity [GO:0004642]
O75165	DnaJ homolog subfamily C member 13 OS=Homo sapiens OX=9606 GN=DNAJC13 PE=1 SV=5	0.666	0.488836	1.135	0.891976	1.682	0.356539	endosome organization [GO:0007032]; osteoblast differentiation [GO:0001649]; protein transport [GO:0015031]; receptor-mediated endocytosis [GO:0006898]; regulation of early endosome to late endosome transport [GO:2000641]; regulation of early endosome to recycling endosome transport [GO:1902954]
Q9H7D0	Dedicator of cytokinesis protein 5 OS=Homo sapiens OX=9606 GN=DOCK5 PE=1 SV=3	0.78	0.964006	1.096	0.937212	1.677	0.362656	cell migration [GO:0016477]; myoblast fusion [GO:0007520]; negative regulation of vascular associated smooth muscle contraction [GO:1904694]; positive regulation of epithelial cell migration [GO:0010634]; positive regulation of substrate adhesion-dependent cell spreading [GO:1900026]; positive regulation of vascular associated smooth muscle cell migration [GO:1904754]; small GTPase mediated signa…	GTPase activator activity [GO:0005096]; guanyl-nucleotide exchange factor activity [GO:0005085]; small GTPase binding [GO:0031267]
Q8N3F8	MICAL-like protein 1 OS=Homo sapiens OX=9606 GN=MICALL1 PE=1 SV=2	0.826	0.972641	0.857	0.973328	1.676	0.35204	endocytic recycling [GO:0032456]; endocytosis [GO:0006897]; neuron projection development [GO:0031175]; plasma membrane tubulation [GO:0097320]; protein localization to endosome [GO:0036010]; protein targeting to membrane [GO:0006612]; receptor-mediated endocytosis [GO:0006898]; slow endocytic recycling [GO:0032458]	cadherin binding [GO:0045296]; identical protein binding [GO:0042802]; metal ion binding [GO:0046872]; phosphatidic acid binding [GO:0070300]; small GTPase binding [GO:0031267]
Q9Y394	Dehydrogenase/reductase SDR family member 7 OS=Homo sapiens OX=9606 GN=DHRS7 PE=1 SV=1	1.38	0.424146	1.391	0.587323	1.673	0.304836		carbonyl reductase (NADPH) activity [GO:0004090]; NADP-retinol dehydrogenase activity [GO:0052650]; oxidoreductase activity, acting on the CH-OH group of donors, NAD or NADP as acceptor [GO:0016616]
Q8TEQ6	Gem-associated protein 5 OS=Homo sapiens OX=9606 GN=GEMIN5 PE=1 SV=3	0.99	0.968998	1.329	0.606781	1.672	0.347752	mRNA splicing, via spliceosome [GO:0000398]; protein-containing complex assembly [GO:0065003]; regulation of translation [GO:0006417]; spliceosomal snRNP assembly [GO:0000387]; translation [GO:0006412]	mRNA 3'-UTR binding [GO:0003730]; ribosome binding [GO:0043022]; RNA 7-methylguanosine cap binding [GO:0000340]; RNA binding [GO:0003723]; snRNA binding [GO:0017069]; U1 snRNA binding [GO:0030619]; U4 snRNA binding [GO:0030621]; U4atac snRNA binding [GO:0030622]
Q8WUF5	RelA-associated inhibitor OS=Homo sapiens OX=9606 GN=PPP1R13L PE=1 SV=4	0.774	0.906758	1.2	0.831681	1.672	0.30092	apoptotic process [GO:0006915]; cardiac muscle contraction [GO:0060048]; cardiac right ventricle morphogenesis [GO:0003215]; embryonic camera-type eye development [GO:0031076]; hair cycle [GO:0042633]; multicellular organism growth [GO:0035264]; multicellular organismal homeostasis [GO:0048871]; negative regulation of transcription by RNA polymerase II [GO:0000122]; positive regulation of cell di…	cadherin binding [GO:0045296]; identical protein binding [GO:0042802]; transcription corepressor activity [GO:0003714]
P49184	Deoxyribonuclease-1-like 1 OS=Homo sapiens OX=9606 GN=DNASE1L1 PE=1 SV=1	1.648	0.458255	1.359	0.863782	1.67	0.604061	DNA catabolic process [GO:0006308]; DNA catabolic process, endonucleolytic [GO:0000737]; DNA metabolic process [GO:0006259]	deoxyribonuclease activity [GO:0004536]; deoxyribonuclease I activity [GO:0004530]; DNA binding [GO:0003677]
Q68CZ2	Tensin-3 OS=Homo sapiens OX=9606 GN=TNS3 PE=1 SV=2	0.703	0.797358	0.848	0.972547	1.67	0.302577	dephosphorylation [GO:0016311]	phosphatase activity [GO:0016791]
P00533	Epidermal growth factor receptor OS=Homo sapiens OX=9606 GN=EGFR PE=1 SV=2	0.903	0.964006	1.115	0.882039	1.668	0.258586	activation of phospholipase C activity [GO:0007202]; cell differentiation [GO:0030154]; cell morphogenesis [GO:0000902]; cell surface receptor signaling pathway [GO:0007166]; cell-cell adhesion [GO:0098609]; cellular response to amino acid stimulus [GO:0071230]; cellular response to cadmium ion [GO:0071276]; cellular response to epidermal growth factor stimulus [GO:0071364]; cellular response to …	actin filament binding [GO:0051015]; ATP binding [GO:0005524]; ATPase binding [GO:0051117]; cadherin binding [GO:0045296]; chromatin binding [GO:0003682]; double-stranded DNA binding [GO:0003690]; enzyme binding [GO:0019899]; epidermal growth factor binding [GO:0048408]; epidermal growth factor receptor activity [GO:0005006]; identical protein binding [GO:0042802]; kinase binding [GO:0019900]; MA…
Q4KMP7	TBC1 domain family member 10B OS=Homo sapiens OX=9606 GN=TBC1D10B PE=1 SV=3	1.109	0.906758	1.022	0.973328	1.667	0.439665	activation of GTPase activity [GO:0090630]; regulation of GTPase activity [GO:0043087]; retrograde transport, endosome to Golgi [GO:0042147]	GTPase activator activity [GO:0005096]
P07476	Involucrin OS=Homo sapiens OX=9606 GN=IVL PE=1 SV=2	1.202	0.817503	1.155	0.895035	1.664	0.312412	isopeptide cross-linking via N6-(L-isoglutamyl)-L-lysine [GO:0018153]; keratinization [GO:0031424]; keratinocyte differentiation [GO:0030216]; peptide cross-linking [GO:0018149]; response to UV-B [GO:0010224]
Q6R327	Rapamycin-insensitive companion of mTOR OS=Homo sapiens OX=9606 GN=RICTOR PE=1 SV=1	0.67	0.830166	2.093	0.147314	1.663	0.53585	actin cytoskeleton reorganization [GO:0031532]; cellular response to nutrient levels [GO:0031669]; cytoskeleton organization [GO:0007010]; embryo development ending in birth or egg hatching [GO:0009792]; negative regulation of apoptotic process [GO:0043066]; peptidyl-serine phosphorylation [GO:0018105]; phosphorylation [GO:0016310]; positive regulation of actin filament polymerization [GO:0030838…	protein kinase binding [GO:0019901]; protein serine/threonine kinase activator activity [GO:0043539]; ribosome binding [GO:0043022]
Q9UK76	Jupiter microtubule associated homolog 1 OS=Homo sapiens OX=9606 GN=JPT1 PE=1 SV=3	1.231	0.617372	1.01	0.980766	1.658	0.473863
O43278	Kunitz-type protease inhibitor 1 OS=Homo sapiens OX=9606 GN=SPINT1 PE=1 SV=2	0.823	0.941641	0.363	0.00120335	0.39	0.127862	branching involved in labyrinthine layer morphogenesis [GO:0060670]; cellular response to BMP stimulus [GO:0071773]; epidermis development [GO:0008544]; epithelium development [GO:0060429]; extracellular matrix organization [GO:0030198]; negative regulation of neural precursor cell proliferation [GO:2000178]; neural tube closure [GO:0001843]; placenta blood vessel development [GO:0060674]; positi…	serine-type endopeptidase inhibitor activity [GO:0004867]
Q9NVH6	Trimethyllysine dioxygenase, mitochondrial OS=Homo sapiens OX=9606 GN=TMLHE PE=1 SV=1	1.429	0.682437			1.654	0.638463	carnitine biosynthetic process [GO:0045329]; negative regulation of oxidoreductase activity [GO:0051354]	iron ion binding [GO:0005506]; trimethyllysine dioxygenase activity [GO:0050353]
Q2M2I8	AP2-associated protein kinase 1 OS=Homo sapiens OX=9606 GN=AAK1 PE=1 SV=3	0.771	0.950879	1.076	0.95611	1.654	0.310789	endocytosis [GO:0006897]; membrane organization [GO:0061024]; positive regulation of Notch signaling pathway [GO:0045747]; protein autophosphorylation [GO:0046777]; protein phosphorylation [GO:0006468]; protein stabilization [GO:0050821]; regulation of clathrin-dependent endocytosis [GO:2000369]; regulation of protein localization [GO:0032880]	AP-2 adaptor complex binding [GO:0035612]; ATP binding [GO:0005524]; Notch binding [GO:0005112]; protein serine kinase activity [GO:0106310]; protein serine/threonine kinase activity [GO:0004674]
Q8NB15	Zinc finger protein 511 OS=Homo sapiens OX=9606 GN=ZNF511 PE=1 SV=2	0.76	0.974963			1.652	0.684225		DNA binding [GO:0003677]; metal ion binding [GO:0046872]
Q92621	Nuclear pore complex protein Nup205 OS=Homo sapiens OX=9606 GN=NUP205 PE=1 SV=3	0.716	0.528266	1.167	0.80712	1.651	0.303616	mRNA transport [GO:0051028]; nuclear pore complex assembly [GO:0051292]; nuclear pore organization [GO:0006999]; nucleocytoplasmic transport [GO:0006913]; protein transport [GO:0015031]	structural constituent of nuclear pore [GO:0017056]
Q9BWH6	RNA polymerase II-associated protein 1 OS=Homo sapiens OX=9606 GN=RPAP1 PE=1 SV=3	0.779	0.950951	1.172	0.882039	1.65	0.323276	transcription by RNA polymerase II [GO:0006366]	DNA binding [GO:0003677]; nucleotidyltransferase activity [GO:0016779]
Q9H4L7	SWI/SNF-related matrix-associated actin-dependent regulator of chromatin subfamily A containing DEAD/H box 1 OS=Homo sapiens OX=9606 GN=SMARCAD1 PE=1 SV=2					1.649	0.466785	chromatin remodeling [GO:0006338]; chromosome separation [GO:0051304]; DNA double-strand break processing [GO:0000729]; histone H3 deacetylation [GO:0070932]; histone H4 deacetylation [GO:0070933]; regulation of DNA recombination [GO:0000018]	ATP binding [GO:0005524]; ATP hydrolysis activity [GO:0016887]; ATP-dependent activity, acting on DNA [GO:0008094]; ATP-dependent chromatin remodeler activity [GO:0140658]; chromatin binding [GO:0003682]; DNA binding [GO:0003677]; DNA helicase activity [GO:0003678]; ubiquitin binding [GO:0043130]
Q8IVH4	Methylmalonic aciduria type A protein, mitochondrial OS=Homo sapiens OX=9606 GN=MMAA PE=1 SV=1	1.029	0.961291	0.914	1	1.648	0.657393	cobalamin metabolic process [GO:0009235]	GTP binding [GO:0005525]; GTPase activity [GO:0003924]; identical protein binding [GO:0042802]; protein homodimerization activity [GO:0042803]
P13051	Uracil-DNA glycosylase OS=Homo sapiens OX=9606 GN=UNG PE=1 SV=2	2.103	0.00378633	1.235	0.737685	1.646	0.310022	base-excision repair [GO:0006284]; base-excision repair, AP site formation via deaminated base removal [GO:0097510]; depyrimidination [GO:0045008]; DNA repair [GO:0006281]; isotype switching [GO:0045190]; negative regulation of apoptotic process [GO:0043066]; somatic hypermutation of immunoglobulin genes [GO:0016446]	damaged DNA binding [GO:0003684]; ribosomal small subunit binding [GO:0043024]; uracil DNA N-glycosylase activity [GO:0004844]
Q6DT37	Serine/threonine-protein kinase MRCK gamma OS=Homo sapiens OX=9606 GN=CDC42BPG PE=1 SV=2	0.685	0.768267	1.37	0.595299	1.644	0.350235	actin cytoskeleton reorganization [GO:0031532]; actomyosin structure organization [GO:0031032]; peptidyl-threonine phosphorylation [GO:0018107]; protein phosphorylation [GO:0006468]	ATP binding [GO:0005524]; magnesium ion binding [GO:0000287]; protein serine kinase activity [GO:0106310]; protein serine/threonine kinase activity [GO:0004674]
O95104	SR-related and CTD-associated factor 4 OS=Homo sapiens OX=9606 GN=SCAF4 PE=1 SV=3	0.688	0.903401	1.206	0.88492	1.643	0.408969	mRNA processing [GO:0006397]; negative regulation of termination of RNA polymerase II transcription, poly(A)-coupled [GO:2000805]	protein C-terminus binding [GO:0008022]; RNA binding [GO:0003723]; RNA polymerase II C-terminal domain phosphoserine binding [GO:1990269]
Q9UL40	Zinc finger protein 346 OS=Homo sapiens OX=9606 GN=ZNF346 PE=1 SV=1	1.183	0.836014	0.882	0.997038	1.641	0.596708		double-stranded RNA binding [GO:0003725]; enzyme binding [GO:0019899]; miRNA binding [GO:0035198]; RNA binding [GO:0003723]; zinc ion binding [GO:0008270]
P42356	Phosphatidylinositol 4-kinase alpha OS=Homo sapiens OX=9606 GN=PI4KA PE=1 SV=4	0.765	0.877486	1.205	0.808761	1.64	0.320614	modulation by host of viral process [GO:0044788]; phosphatidylinositol biosynthetic process [GO:0006661]; phosphatidylinositol phosphate biosynthetic process [GO:0046854]; phosphatidylinositol-mediated signaling [GO:0048015]; phosphorylation [GO:0016310]; reorganization of cellular membranes to establish viral sites of replication [GO:0140754]; signal transduction [GO:0007165]	1-phosphatidylinositol 4-kinase activity [GO:0004430]; ATP binding [GO:0005524]; cadherin binding [GO:0045296]; kinase activity [GO:0016301]; phosphatidylinositol kinase activity [GO:0052742]
Q9NQW6	Anillin OS=Homo sapiens OX=9606 GN=ANLN PE=1 SV=2	0.844	0.964934	1.063	0.950811	1.639	0.37884	actomyosin contractile ring assembly [GO:0000915]; hematopoietic progenitor cell differentiation [GO:0002244]; mitotic cytokinesis [GO:0000281]; podocyte cell migration [GO:0090521]; positive regulation of bleb assembly [GO:1904172]; regulation of exit from mitosis [GO:0007096]; septin ring assembly [GO:0000921]; septin ring organization [GO:0031106]	actin binding [GO:0003779]; cadherin binding [GO:0045296]
P36575	Arrestin-C OS=Homo sapiens OX=9606 GN=ARR3 PE=1 SV=2					1.639	0.387112	G protein-coupled receptor internalization [GO:0002031]; regulation of protein phosphorylation [GO:0001932]; signal transduction [GO:0007165]; visual perception [GO:0007601]	G protein-coupled receptor binding [GO:0001664]; opsin binding [GO:0002046]; phosphoprotein binding [GO:0051219]
Q5T0W9	Protein FAM83B OS=Homo sapiens OX=9606 GN=FAM83B PE=1 SV=1	1.031	0.948441	1.131	0.910727	1.638	0.309815	cell population proliferation [GO:0008283]; epidermal growth factor receptor signaling pathway [GO:0007173]; signal transduction [GO:0007165]	epidermal growth factor receptor binding [GO:0005154]; phosphatidylinositol 3-kinase catalytic subunit binding [GO:0036313]; phosphatidylinositol 3-kinase regulatory subunit binding [GO:0036312]; protein kinase binding [GO:0019901]
O75818	Ribonuclease P protein subunit p40 OS=Homo sapiens OX=9606 GN=RPP40 PE=1 SV=3	2.05	0.0117618	1.18	0.865871	1.634	0.297572	endonucleolytic cleavage in ITS1 to separate SSU-rRNA from 5.8S rRNA and LSU-rRNA from tricistronic rRNA transcript (SSU-rRNA, 5.8S rRNA, LSU-rRNA) [GO:0000447]; endonucleolytic cleavage involved in tRNA processing [GO:1905267]; tRNA 5'-leader removal [GO:0001682]	ribonuclease P activity [GO:0004526]; ribonuclease P RNA binding [GO:0033204]
Q9HCG8	Pre-mRNA-splicing factor CWC22 homolog OS=Homo sapiens OX=9606 GN=CWC22 PE=1 SV=3	0.985	0.964006	0.901	0.999958	1.634	0.469893	mRNA splicing, via spliceosome [GO:0000398]; regulation of mRNA splicing, via spliceosome [GO:0048024]	RNA binding [GO:0003723]
P05388	60S acidic ribosomal protein P0 OS=Homo sapiens OX=9606 GN=RPLP0 PE=1 SV=1	1.856	0.0089063	1.12	0.851154	1.631	0.299408	cellular response to cAMP [GO:0071320]; cellular response to interleukin-4 [GO:0071353]; cellular response to phorbol 13-acetate 12-myristate [GO:1904628]; cellular response to Thyroid stimulating hormone [GO:1904401]; cytoplasmic translation [GO:0002181]; lactation [GO:0007595]; response to selenium ion [GO:0010269]; ribosomal large subunit assembly [GO:0000027]; translation [GO:0006412]	large ribosomal subunit rRNA binding [GO:0070180]; peptide binding [GO:0042277]; RNA binding [GO:0003723]; structural constituent of ribosome [GO:0003735]
Q14669	E3 ubiquitin-protein ligase TRIP12 OS=Homo sapiens OX=9606 GN=TRIP12 PE=1 SV=1	0.614	0.610855	1.168	0.880209	1.626	0.388193	cellular response to DNA damage stimulus [GO:0006974]; DNA repair [GO:0006281]; negative regulation of double-strand break repair [GO:2000780]; negative regulation of histone H2A K63-linked ubiquitination [GO:1901315]; proteasome-mediated ubiquitin-dependent protein catabolic process [GO:0043161]; protein polyubiquitination [GO:0000209]; regulation of double-strand break repair [GO:2000779]; regu…	nuclear thyroid hormone receptor binding [GO:0046966]; ubiquitin protein ligase activity [GO:0061630]
Q8IY81	pre-rRNA 2'-O-ribose RNA methyltransferase FTSJ3 OS=Homo sapiens OX=9606 GN=FTSJ3 PE=1 SV=2	1.272	0.679552	1.069	0.961283	1.625	0.357084	enzyme-directed rRNA 2'-O-methylation [GO:0000453]; maturation of 5.8S rRNA from tricistronic rRNA transcript (SSU-rRNA, 5.8S rRNA, LSU-rRNA) [GO:0000466]; maturation of LSU-rRNA from tricistronic rRNA transcript (SSU-rRNA, 5.8S rRNA, LSU-rRNA) [GO:0000463]; RNA methylation [GO:0001510]; rRNA methylation [GO:0031167]	RNA 2'-O-methyltransferase activity [GO:0062105]; RNA binding [GO:0003723]; RNA methyltransferase activity [GO:0008173]; rRNA (guanine) methyltransferase activity [GO:0016435]; rRNA (uridine-2'-O-)-methyltransferase activity [GO:0008650]
P52732	Kinesin-like protein KIF11 OS=Homo sapiens OX=9606 GN=KIF11 PE=1 SV=2	0.909	0.997452	1.187	0.821306	1.625	0.431326	cell division [GO:0051301]; microtubule-based movement [GO:0007018]; mitotic cell cycle [GO:0000278]; mitotic centrosome separation [GO:0007100]; mitotic sister chromatid segregation [GO:0000070]; mitotic spindle assembly [GO:0090307]; mitotic spindle organization [GO:0007052]; regulation of mitotic centrosome separation [GO:0046602]; spindle elongation [GO:0051231]; spindle organization [GO:0007…	ATP binding [GO:0005524]; microtubule binding [GO:0008017]; microtubule motor activity [GO:0003777]; plus-end-directed microtubule motor activity [GO:0008574]; protein kinase binding [GO:0019901]
Q9H3S7	Tyrosine-protein phosphatase non-receptor type 23 OS=Homo sapiens OX=9606 GN=PTPN23 PE=1 SV=1	0.829	0.968998	1.091	0.936072	1.625	0.362041	cilium assembly [GO:0060271]; early endosome to late endosome transport [GO:0045022]; endocytic recycling [GO:0032456]; negative regulation of epithelial cell migration [GO:0010633]; positive regulation of adherens junction organization [GO:1903393]; positive regulation of early endosome to late endosome transport [GO:2000643]; positive regulation of homophilic cell adhesion [GO:1903387]; positiv…	protein kinase binding [GO:0019901]; protein tyrosine phosphatase activity [GO:0004725]
Q9ULX9	Transcription factor MafF OS=Homo sapiens OX=9606 GN=MAFF PE=1 SV=2	1.104	0.861429	1.756	0.498774	1.621	0.625956	in utero embryonic development [GO:0001701]; negative regulation of transcription by RNA polymerase II [GO:0000122]; parturition [GO:0007567]; positive regulation of transcription by RNA polymerase II [GO:0045944]; regulation of epidermal cell differentiation [GO:0045604]; regulation of transcription by RNA polymerase II [GO:0006357]; skeletal muscle cell differentiation [GO:0035914]	DNA-binding transcription activator activity, RNA polymerase II-specific [GO:0001228]; DNA-binding transcription factor activity, RNA polymerase II-specific [GO:0000981]; RNA polymerase II cis-regulatory region sequence-specific DNA binding [GO:0000978]; sequence-specific DNA binding [GO:0043565]; sequence-specific double-stranded DNA binding [GO:1990837]
Q00839	Heterogeneous nuclear ribonucleoprotein U OS=Homo sapiens OX=9606 GN=HNRNPU PE=1 SV=6	0.888	0.945972	1.094	0.893202	1.621	0.309815	adaptive thermogenesis [GO:1990845]; cardiac muscle cell development [GO:0055013]; cell cycle [GO:0007049]; cell division [GO:0051301]; cellular response to glucocorticoid stimulus [GO:0071385]; cellular response to leukemia inhibitory factor [GO:1990830]; circadian regulation of gene expression [GO:0032922]; CRD-mediated mRNA stabilization [GO:0070934]; dendritic transport of messenger ribonucle…	actin binding [GO:0003779]; ATP binding [GO:0005524]; chromatin binding [GO:0003682]; chromatin DNA binding [GO:0031490]; DNA binding [GO:0003677]; double-stranded DNA binding [GO:0003690]; double-stranded RNA binding [GO:0003725]; identical protein binding [GO:0042802]; lncRNA binding [GO:0106222]; mRNA 3'-UTR binding [GO:0003730]; poly(A) binding [GO:0008143]; poly(C) RNA binding [GO:0017130]; …
P26006	Integrin alpha-3 OS=Homo sapiens OX=9606 GN=ITGA3 PE=1 SV=5	0.796	0.83272	1.205	0.753821	1.621	0.311123	cell adhesion mediated by integrin [GO:0033627]; cell-cell adhesion [GO:0098609]; cell-matrix adhesion [GO:0007160]; dendritic spine maintenance [GO:0097062]; exploration behavior [GO:0035640]; heart development [GO:0007507]; integrin-mediated signaling pathway [GO:0007229]; leukocyte migration [GO:0050900]; lung development [GO:0030324]; maternal process involved in female pregnancy [GO:0060135]…	collagen binding [GO:0005518]; fibronectin binding [GO:0001968]; integrin binding [GO:0005178]; laminin binding [GO:0043236]; metal ion binding [GO:0046872]; protease binding [GO:0002020]; protein domain specific binding [GO:0019904]; protein heterodimerization activity [GO:0046982]
P54105	Methylosome subunit pICln OS=Homo sapiens OX=9606 GN=CLNS1A PE=1 SV=1	1.434	0.281567	0.909	0.997227	1.618	0.443356	cell volume homeostasis [GO:0006884]; chloride transport [GO:0006821]; histone H4-R3 methylation [GO:0043985]; mRNA cis splicing, via spliceosome [GO:0045292]; positive regulation of mRNA splicing, via spliceosome [GO:0048026]; spliceosomal snRNP assembly [GO:0000387]	RNA binding [GO:0003723]
Q9NRY4	Rho GTPase-activating protein 35 OS=Homo sapiens OX=9606 GN=ARHGAP35 PE=1 SV=3	0.676	0.631037	1.095	0.939259	1.617	0.397469	axon guidance [GO:0007411]; axonal fasciculation [GO:0007413]; camera-type eye development [GO:0043010]; cell migration [GO:0016477]; cellular response to extracellular stimulus [GO:0031668]; central nervous system neuron axonogenesis [GO:0021955]; establishment or maintenance of actin cytoskeleton polarity [GO:0030950]; forebrain development [GO:0030900]; mammary gland development [GO:0030879]; …	DNA binding [GO:0003677]; GTP binding [GO:0005525]; GTPase activating protein binding [GO:0032794]; GTPase activator activity [GO:0005096]; GTPase activity [GO:0003924]; phospholipid binding [GO:0005543]; protein-containing complex binding [GO:0044877]
Q8NHU6	Tudor domain-containing protein 7 OS=Homo sapiens OX=9606 GN=TDRD7 PE=1 SV=2			1.715	0.435264	1.617	0.599545	lens fiber cell differentiation [GO:0070306]; lens morphogenesis in camera-type eye [GO:0002089]; P granule organization [GO:0030719]; piRNA metabolic process [GO:0034587]; post-transcriptional regulation of gene expression [GO:0010608]; spermatogenesis [GO:0007283]	mRNA binding [GO:0003729]; protein N-terminus binding [GO:0047485]
Q8TEX9	Importin-4 OS=Homo sapiens OX=9606 GN=IPO4 PE=1 SV=2	0.886	0.944271	1.444	0.108843	1.612	0.317885	DNA replication-dependent chromatin assembly [GO:0006335]; DNA replication-independent chromatin assembly [GO:0006336]; protein import into nucleus [GO:0006606]	nuclear import signal receptor activity [GO:0061608]; nuclear localization sequence binding [GO:0008139]; small GTPase binding [GO:0031267]
Q8IZQ5	Selenoprotein H OS=Homo sapiens OX=9606 GN=SELENOH PE=1 SV=2	1.467	0.560809	1.158	0.961721	1.61	0.717591		RNA binding [GO:0003723]
Q9C0C9	(E3-independent) E2 ubiquitin-conjugating enzyme OS=Homo sapiens OX=9606 GN=UBE2O PE=1 SV=3	0.969	0.981546	1.139	0.908152	1.61	0.388936	negative regulation of apoptotic process [GO:0043066]; positive regulation of BMP signaling pathway [GO:0030513]; protein K63-linked ubiquitination [GO:0070534]; protein monoubiquitination [GO:0006513]; retrograde transport, endosome to Golgi [GO:0042147]	ATP binding [GO:0005524]; cysteine-type endopeptidase inhibitor activity [GO:0004869]; RNA binding [GO:0003723]; ubiquitin conjugating enzyme activity [GO:0061631]; ubiquitin protein ligase activity [GO:0061630]; ubiquitin-protein transferase activity [GO:0004842]
Q9UIG0	Tyrosine-protein kinase BAZ1B OS=Homo sapiens OX=9606 GN=BAZ1B PE=1 SV=2					1.609	0.452994	cellular response to DNA damage stimulus [GO:0006974]; chromatin remodeling [GO:0006338]; histone H2A phosphorylation [GO:1990164]; negative regulation of mitotic chromosome condensation [GO:1905213]; positive regulation of histone acetylation [GO:0035066]; positive regulation of transcription by RNA polymerase I [GO:0045943]; positive regulation of transcription by RNA polymerase II [GO:0045944]…	ATP binding [GO:0005524]; histone binding [GO:0042393]; histone kinase activity [GO:0035173]; non-membrane spanning protein tyrosine kinase activity [GO:0004715]; protein tyrosine kinase activity [GO:0004713]; zinc ion binding [GO:0008270]
O75122	CLIP-associating protein 2 OS=Homo sapiens OX=9606 GN=CLASP2 PE=1 SV=3	0.726	0.863441	1.141	0.908152	1.605	0.335433	cell division [GO:0051301]; establishment of mitotic spindle localization [GO:0040001]; establishment or maintenance of cell polarity [GO:0007163]; exit from mitosis [GO:0010458]; Golgi organization [GO:0007030]; microtubule anchoring [GO:0034453]; microtubule cytoskeleton organization [GO:0000226]; microtubule nucleation [GO:0007020]; microtubule organizing center organization [GO:0031023]; mito…	actin filament binding [GO:0051015]; dystroglycan binding [GO:0002162]; microtubule binding [GO:0008017]; microtubule plus-end binding [GO:0051010]; protein tyrosine kinase binding [GO:1990782]
Q8NEJ9	Neuroguidin OS=Homo sapiens OX=9606 GN=NGDN PE=1 SV=1	0.572	0.443169	3.457	3.75875e-05	1.603	0.43624	maturation of SSU-rRNA from tricistronic rRNA transcript (SSU-rRNA, 5.8S rRNA, LSU-rRNA) [GO:0000462]; regulation of translation [GO:0006417]	RNA binding [GO:0003723]
Q14152	Eukaryotic translation initiation factor 3 subunit A OS=Homo sapiens OX=9606 GN=EIF3A PE=1 SV=1	0.929	0.974963	1.251	0.516739	1.601	0.331067	formation of cytoplasmic translation initiation complex [GO:0001732]; IRES-dependent viral translational initiation [GO:0075522]; translation reinitiation [GO:0002188]; translational initiation [GO:0006413]; viral translational termination-reinitiation [GO:0075525]	mRNA binding [GO:0003729]; RNA binding [GO:0003723]; structural molecule activity [GO:0005198]; translation initiation factor activity [GO:0003743]
O96008	Mitochondrial import receptor subunit TOM40 homolog OS=Homo sapiens OX=9606 GN=TOMM40 PE=1 SV=1	1.587	0.166044	1.168	0.821218	1.6	0.416656	ion transport [GO:0006811]; protein import into mitochondrial matrix [GO:0030150]; protein insertion into mitochondrial outer membrane [GO:0045040]; protein targeting to mitochondrion [GO:0006626]	porin activity [GO:0015288]; protein transmembrane transporter activity [GO:0008320]
O00154	Cytosolic acyl coenzyme A thioester hydrolase OS=Homo sapiens OX=9606 GN=ACOT7 PE=1 SV=3	1.864	0.00829618	1.039	0.960243	1.599	0.333253	acyl-CoA metabolic process [GO:0006637]; coenzyme A biosynthetic process [GO:0015937]; fatty acid metabolic process [GO:0006631]; long-chain fatty-acyl-CoA catabolic process [GO:0036116]; medium-chain fatty acid biosynthetic process [GO:0051792]; medium-chain fatty-acyl-CoA catabolic process [GO:0036114]; palmitic acid biosynthetic process [GO:1900535]	acyl-CoA hydrolase activity [GO:0047617]; carboxylic ester hydrolase activity [GO:0052689]; fatty-acyl-CoA binding [GO:0000062]; long-chain fatty acyl-CoA binding [GO:0036042]; myristoyl-CoA hydrolase activity [GO:0102991]; palmitoyl-CoA hydrolase activity [GO:0016290]; protein homodimerization activity [GO:0042803]
P57721	Poly(rC)-binding protein 3 OS=Homo sapiens OX=9606 GN=PCBP3 PE=1 SV=2	1.459	0.634152			1.599	0.607511	mRNA metabolic process [GO:0016071]; regulation of gene expression [GO:0010468]; regulation of RNA metabolic process [GO:0051252]	C-rich single-stranded DNA binding [GO:1990829]; DNA-binding transcription repressor activity, RNA polymerase II-specific [GO:0001227]; double-stranded DNA binding [GO:0003690]; mRNA binding [GO:0003729]; RNA binding [GO:0003723]
Q562R1	Beta-actin-like protein 2 OS=Homo sapiens OX=9606 GN=ACTBL2 PE=1 SV=2	0.876	0.964934	0.871	0.997038	1.599	0.435786	axonogenesis [GO:0007409]; cell motility [GO:0048870]	ATP binding [GO:0005524]; protein kinase binding [GO:0019901]; structural constituent of postsynaptic actin cytoskeleton [GO:0098973]
Q9UPN6	SR-related and CTD-associated factor 8 OS=Homo sapiens OX=9606 GN=SCAF8 PE=1 SV=1	1.131	0.830915	1.019	0.973703	1.595	0.387112	mRNA polyadenylation [GO:0006378]; negative regulation of termination of RNA polymerase II transcription, poly(A)-coupled [GO:2000805]; positive regulation of DNA-templated transcription, elongation [GO:0032786]; termination of RNA polymerase II transcription [GO:0006369]	mRNA binding [GO:0003729]; RNA binding [GO:0003723]; RNA polymerase core enzyme binding [GO:0043175]; RNA polymerase II C-terminal domain phosphoserine binding [GO:1990269]; RNA polymerase II complex binding [GO:0000993]
P49716	CCAAT/enhancer-binding protein delta OS=Homo sapiens OX=9606 GN=CEBPD PE=1 SV=2	1.13	0.899691	1.226	0.885337	1.595	0.636538	fat cell differentiation [GO:0045444]; hematopoietic progenitor cell differentiation [GO:0002244]; inner ear development [GO:0048839]; integrated stress response signaling [GO:0140467]; negative regulation of transcription, DNA-templated [GO:0045892]; positive regulation of osteoblast differentiation [GO:0045669]; regulation of cell differentiation [GO:0045595]; regulation of transcription by RNA…	DNA-binding transcription activator activity, RNA polymerase II-specific [GO:0001228]; DNA-binding transcription factor activity, RNA polymerase II-specific [GO:0000981]; identical protein binding [GO:0042802]; RNA polymerase II cis-regulatory region sequence-specific DNA binding [GO:0000978]; sequence-specific double-stranded DNA binding [GO:1990837]
Q05209	Tyrosine-protein phosphatase non-receptor type 12 OS=Homo sapiens OX=9606 GN=PTPN12 PE=1 SV=3	0.92	0.996553	1.107	0.927293	1.595	0.397496	cellular response to epidermal growth factor stimulus [GO:0071364]; negative regulation of ERBB signaling pathway [GO:1901185]; negative regulation of platelet-derived growth factor receptor-beta signaling pathway [GO:2000587]; peptidyl-tyrosine dephosphorylation [GO:0035335]; protein dephosphorylation [GO:0006470]; regulation of epidermal growth factor receptor signaling pathway [GO:0042058]; ti…	non-membrane spanning protein tyrosine phosphatase activity [GO:0004726]; phosphoprotein phosphatase activity [GO:0004721]; protein tyrosine phosphatase activity [GO:0004725]; SH3 domain binding [GO:0017124]
Q7Z4V5	Hepatoma-derived growth factor-related protein 2 OS=Homo sapiens OX=9606 GN=HDGFL2 PE=1 SV=1	0.633	0.788641	0.631	0.709903	1.594	0.347752	DNA recombination [GO:0006310]; DNA repair [GO:0006281]; muscle cell differentiation [GO:0042692]; muscle organ development [GO:0007517]; positive regulation of cell growth [GO:0030307]; positive regulation of double-strand break repair via homologous recombination [GO:1905168]; regulation of transcription by RNA polymerase II [GO:0006357]; skeletal muscle tissue regeneration [GO:0043403]	double-stranded DNA binding [GO:0003690]; H3K27me3 modified histone binding [GO:0061628]; H3K9me3 modified histone binding [GO:0062072]; methylated histone binding [GO:0035064]; transcription coregulator activity [GO:0003712]
O95487	Protein transport protein Sec24B OS=Homo sapiens OX=9606 GN=SEC24B PE=1 SV=2	0.696	0.70511	1.318	0.69942	1.593	0.35204	aorta morphogenesis [GO:0035909]; auditory receptor cell stereocilium organization [GO:0060088]; cochlear nucleus development [GO:0021747]; COPII-coated vesicle cargo loading [GO:0090110]; coronary artery morphogenesis [GO:0060982]; endoplasmic reticulum to Golgi vesicle-mediated transport [GO:0006888]; intracellular protein transport [GO:0006886]; lung lobe morphogenesis [GO:0060463]; neural tub…	SNARE binding [GO:0000149]; zinc ion binding [GO:0008270]
O43290	U4/U6.U5 tri-snRNP-associated protein 1 OS=Homo sapiens OX=9606 GN=SART1 PE=1 SV=1	0.659	0.644668	0.817	0.940186	1.591	0.37634	maturation of 5S rRNA [GO:0000481]; mRNA cis splicing, via spliceosome [GO:0045292]; mRNA splicing, via spliceosome [GO:0000398]; positive regulation of cytotoxic T cell differentiation [GO:0045585]; spliceosomal snRNP assembly [GO:0000387]	RNA binding [GO:0003723]
O94966	Ubiquitin carboxyl-terminal hydrolase 19 OS=Homo sapiens OX=9606 GN=USP19 PE=1 SV=2					1.591	0.604149	negative regulation of proteasomal protein catabolic process [GO:1901799]; negative regulation of skeletal muscle tissue development [GO:0048642]; positive regulation of cell cycle process [GO:0090068]; protein deubiquitination [GO:0016579]; protein stabilization [GO:0050821]; regulation of cellular response to hypoxia [GO:1900037]; regulation of ERAD pathway [GO:1904292]; regulation of protein s…	cysteine-type deubiquitinase activity [GO:0004843]; Hsp90 protein binding [GO:0051879]; Lys48-specific deubiquitinase activity [GO:1990380]; metal ion binding [GO:0046872]; ubiquitin protein ligase binding [GO:0031625]
Q9NRN7	L-aminoadipate-semialdehyde dehydrogenase-phosphopantetheinyl transferase OS=Homo sapiens OX=9606 GN=AASDHPPT PE=1 SV=2	2.374	0.000815682	1.143	0.859641	1.588	0.472195	10-formyltetrahydrofolate catabolic process [GO:0009258]; lysine biosynthetic process via aminoadipic acid [GO:0019878]; pantothenate metabolic process [GO:0015939]; protein maturation [GO:0051604]	holo-[acyl-carrier-protein] synthase activity [GO:0008897]; magnesium ion binding [GO:0000287]
Q15054	DNA polymerase delta subunit 3 OS=Homo sapiens OX=9606 GN=POLD3 PE=1 SV=2	1.121	0.855023	0.688	0.738677	1.587	0.544281	DNA biosynthetic process [GO:0071897]; DNA strand elongation involved in DNA replication [GO:0006271]; DNA synthesis involved in DNA repair [GO:0000731]; DNA synthesis involved in UV-damage excision repair [GO:1904161]; DNA-templated DNA replication [GO:0006261]; error-prone translesion synthesis [GO:0042276]; mismatch repair [GO:0006298]; nucleotide-excision repair, DNA gap filling [GO:0006297]	protein-macromolecule adaptor activity [GO:0030674]
Q16643	Drebrin OS=Homo sapiens OX=9606 GN=DBN1 PE=1 SV=4	1.034	0.954707	0.971	0.995972	1.587	0.442938	actin filament organization [GO:0007015]; cell communication by chemical coupling [GO:0010643]; cell communication by electrical coupling [GO:0010644]; cytoplasmic sequestering of protein [GO:0051220]; in utero embryonic development [GO:0001701]; maintenance of protein location in cell [GO:0032507]; neural precursor cell proliferation [GO:0061351]; neuron projection morphogenesis [GO:0048812]; po…	actin binding [GO:0003779]; actin filament binding [GO:0051015]; cadherin binding [GO:0045296]; profilin binding [GO:0005522]
Q6ICB0	Desumoylating isopeptidase 1 OS=Homo sapiens OX=9606 GN=DESI1 PE=1 SV=1	1.293	0.750426			1.584	0.717777	protein desumoylation [GO:0016926]; protein export from nucleus [GO:0006611]; protein modification by small protein removal [GO:0070646]; regulation of proteasomal ubiquitin-dependent protein catabolic process [GO:0032434]	deSUMOylase activity [GO:0016929]; identical protein binding [GO:0042802]; importin-alpha family protein binding [GO:0061676]
Q96EY4	Translation machinery-associated protein 16 OS=Homo sapiens OX=9606 GN=TMA16 PE=1 SV=2	1.14	0.810572	1.54	0.451042	1.584	0.554872
P09972	Fructose-bisphosphate aldolase C OS=Homo sapiens OX=9606 GN=ALDOC PE=1 SV=2	1.567	0.0977476	0.86	0.924774	1.583	0.35204	epithelial cell differentiation [GO:0030855]; fructose 1,6-bisphosphate metabolic process [GO:0030388]; fructose metabolic process [GO:0006000]; gluconeogenesis [GO:0006094]; glycolytic process [GO:0006096]	cytoskeletal protein binding [GO:0008092]; fructose-bisphosphate aldolase activity [GO:0004332]
Q96G23	Ceramide synthase 2 OS=Homo sapiens OX=9606 GN=CERS2 PE=1 SV=1	1.916	0.0139273	1.38	0.566785	1.582	0.361405	ceramide biosynthetic process [GO:0046513]; negative regulation of axon regeneration [GO:0048681]; negative regulation of Schwann cell migration [GO:1900148]; negative regulation of Schwann cell proliferation involved in axon regeneration [GO:1905045]; regulation of lipid metabolic process [GO:0019216]; sphingolipid biosynthetic process [GO:0030148]	DNA binding [GO:0003677]; N-acyltransferase activity [GO:0016410]; sphingosine N-acyltransferase activity [GO:0050291]
P52655	Transcription initiation factor IIA subunit 1 OS=Homo sapiens OX=9606 GN=GTF2A1 PE=1 SV=1	2.625	0.0102132	1.14	0.924938	1.581	0.53585	positive regulation of transcription by RNA polymerase II [GO:0045944]; positive regulation of transcription initiation from RNA polymerase II promoter [GO:0060261]; RNA polymerase II preinitiation complex assembly [GO:0051123]; transcription by RNA polymerase II [GO:0006366]	DNA binding [GO:0003677]; protein heterodimerization activity [GO:0046982]; RNA polymerase II core promoter sequence-specific DNA binding [GO:0000979]; RNA polymerase II general transcription initiation factor activity [GO:0016251]; RNA polymerase II general transcription initiation factor binding [GO:0001091]; RNA polymerase II-specific DNA-binding transcription factor binding [GO:0061629]; TBP-…
Q6NXT1	Ankyrin repeat domain-containing protein 54 OS=Homo sapiens OX=9606 GN=ANKRD54 PE=1 SV=2	1.806	0.257392	0.701	0.918687	1.579	0.65391	nucleocytoplasmic transport [GO:0006913]; positive regulation of erythrocyte differentiation [GO:0045648]; regulation of intracellular signal transduction [GO:1902531]; regulation of protein kinase activity [GO:0045859]	protein kinase regulator activity [GO:0019887]; protein-containing complex binding [GO:0044877]
Q9H9L3	Interferon-stimulated 20 kDa exonuclease-like 2 OS=Homo sapiens OX=9606 GN=ISG20L2 PE=1 SV=1			1.009	0.986477	1.578	0.643278	ribosome biogenesis [GO:0042254]	3'-5'-exoribonuclease activity [GO:0000175]; exonuclease activity [GO:0004527]; RNA binding [GO:0003723]
Q9UHB6	LIM domain and actin-binding protein 1 OS=Homo sapiens OX=9606 GN=LIMA1 PE=1 SV=1	1.033	0.975124	0.907	0.975157	1.577	0.357355	actin filament bundle assembly [GO:0051017]; cell migration [GO:0016477]; cholesterol homeostasis [GO:0042632]; cholesterol metabolic process [GO:0008203]; intestinal cholesterol absorption [GO:0030299]; negative regulation of actin filament depolymerization [GO:0030835]; ruffle organization [GO:0031529]	actin filament binding [GO:0051015]; actin monomer binding [GO:0003785]; cadherin binding [GO:0045296]; metal ion binding [GO:0046872]
Q99685	Monoglyceride lipase OS=Homo sapiens OX=9606 GN=MGLL PE=1 SV=2	0.889	0.999484	2.744	0.00184247	1.575	0.523689	acylglycerol catabolic process [GO:0046464]; arachidonic acid metabolic process [GO:0019369]; fatty acid biosynthetic process [GO:0006633]; inflammatory response [GO:0006954]; lipid metabolic process [GO:0006629]; monoacylglycerol catabolic process [GO:0052651]; regulation of endocannabinoid signaling pathway [GO:2000124]; regulation of inflammatory response [GO:0050727]; regulation of sensory pe…	acylglycerol lipase activity [GO:0047372]; lipase activity [GO:0016298]; lysophospholipase activity [GO:0004622]; protein homodimerization activity [GO:0042803]
Q9NZL9	Methionine adenosyltransferase 2 subunit beta OS=Homo sapiens OX=9606 GN=MAT2B PE=1 SV=1	1.744	0.0218429	0.809	0.891976	1.573	0.341514	one-carbon metabolic process [GO:0006730]; S-adenosylmethionine biosynthetic process [GO:0006556]	enzyme binding [GO:0019899]; methionine adenosyltransferase regulator activity [GO:0048270]
P34059	N-acetylgalactosamine-6-sulfatase OS=Homo sapiens OX=9606 GN=GALNS PE=1 SV=1	1.063	0.964006	0.903	0.980957	1.573	0.362041		arylsulfatase activity [GO:0004065]; metal ion binding [GO:0046872]; N-acetylgalactosamine-4-sulfatase activity [GO:0003943]; N-acetylgalactosamine-6-sulfatase activity [GO:0043890]; sulfuric ester hydrolase activity [GO:0008484]
Q6VY07	Phosphofurin acidic cluster sorting protein 1 OS=Homo sapiens OX=9606 GN=PACS1 PE=1 SV=2	0.758	0.960191	1.172	0.882039	1.573	0.428851	protein localization to Golgi apparatus [GO:0034067]; protein localization to plasma membrane [GO:0072659]	transmembrane transporter binding [GO:0044325]
P05198	Eukaryotic translation initiation factor 2 subunit 1 OS=Homo sapiens OX=9606 GN=EIF2S1 PE=1 SV=3	1.995	0.00230827	0.986	0.992676	1.572	0.362113	aging [GO:0007568]; cellular response to amino acid starvation [GO:0034198]; cellular response to heat [GO:0034605]; cellular response to oxidative stress [GO:0034599]; cellular response to UV [GO:0034644]; negative regulation of guanyl-nucleotide exchange factor activity [GO:1905098]; negative regulation of translational initiation in response to stress [GO:0032057]; PERK-mediated unfolded prote…	ribosome binding [GO:0043022]; RNA binding [GO:0003723]; translation initiation factor activity [GO:0003743]
O75436	Vacuolar protein sorting-associated protein 26A OS=Homo sapiens OX=9606 GN=VPS26A PE=1 SV=2	1.589	0.0822099	1.054	0.936072	1.572	0.362041	endocytic recycling [GO:0032456]; intracellular protein transport [GO:0006886]; regulation of macroautophagy [GO:0016241]; retrograde transport, endosome to Golgi [GO:0042147]
Q6PID6	Tetratricopeptide repeat protein 33 OS=Homo sapiens OX=9606 GN=TTC33 PE=1 SV=2	0.928	0.983928	0.885	0.999882	1.572	0.489695
Q8NE71	ATP-binding cassette sub-family F member 1 OS=Homo sapiens OX=9606 GN=ABCF1 PE=1 SV=2	0.828	0.964006	1.297	0.653596	1.571	0.428728	inflammatory response [GO:0006954]; positive regulation of translation [GO:0045727]; translation [GO:0006412]; translational initiation [GO:0006413]	ATP binding [GO:0005524]; ribosome binding [GO:0043022]; RNA binding [GO:0003723]; translation activator activity [GO:0008494]; translation factor activity, RNA binding [GO:0008135]
Q8WWV3	Reticulon-4-interacting protein 1, mitochondrial OS=Homo sapiens OX=9606 GN=RTN4IP1 PE=1 SV=2	2.005	0.00716384	0.675	0.622708	1.57	0.447559	nervous system development [GO:0007399]; regulation of dendrite development [GO:0050773]	oxidoreductase activity [GO:0016491]; zinc ion binding [GO:0008270]
O60524	Nuclear export mediator factor NEMF OS=Homo sapiens OX=9606 GN=NEMF PE=1 SV=4	0.657	0.83272	1.767	0.342155	1.569	0.475726	CAT tailing [GO:0140708]; nuclear export [GO:0051168]; protein-containing complex assembly [GO:0065003]; rescue of stalled ribosome [GO:0072344]; ribosome-associated ubiquitin-dependent protein catabolic process [GO:1990116]	ribosomal large subunit binding [GO:0043023]; tRNA binding [GO:0000049]
P53004	Biliverdin reductase A OS=Homo sapiens OX=9606 GN=BLVRA PE=1 SV=2	1.776	0.0589416	0.793	0.910378	1.568	0.453311	heme catabolic process [GO:0042167]	biliberdin reductase NAD+ activity [GO:0106276]; biliverdin reductase (NAD(P)+) activity [GO:0004074]; biliverdin reductase (NADP+) activity [GO:0106277]; nucleotide binding [GO:0000166]; zinc ion binding [GO:0008270]
O95163	Elongator complex protein 1 OS=Homo sapiens OX=9606 GN=ELP1 PE=1 SV=3	0.931	0.999899	1.318	0.632784	1.567	0.495771	regulation of translation [GO:0006417]; tRNA wobble base 5-methoxycarbonylmethyl-2-thiouridinylation [GO:0002926]; tRNA wobble uridine modification [GO:0002098]	protein self-association [GO:0043621]; tRNA binding [GO:0000049]
Q69YN4	Protein virilizer homolog OS=Homo sapiens OX=9606 GN=VIRMA PE=1 SV=2	0.841	0.97692	1.461	0.484236	1.567	0.399683	mRNA alternative polyadenylation [GO:0110104]; mRNA methylation [GO:0080009]; mRNA processing [GO:0006397]; RNA splicing [GO:0008380]	RNA binding [GO:0003723]
Q8IXU6	Solute carrier family 35 member F2 OS=Homo sapiens OX=9606 GN=SLC35F2 PE=1 SV=1	1.381	0.577315	1.015	0.967306	1.566	0.586386		transmembrane transporter activity [GO:0022857]
Q9H2P0	Activity-dependent neuroprotector homeobox protein OS=Homo sapiens OX=9606 GN=ADNP PE=1 SV=1	0.868	0.999899	0.971	0.986477	1.565	0.45668	activation of protein kinase activity [GO:0032147]; cellular response to extracellular stimulus [GO:0031668]; cGMP-mediated signaling [GO:0019934]; estrous cycle [GO:0044849]; negative regulation of gene expression [GO:0010629]; negative regulation of neuron apoptotic process [GO:0043524]; negative regulation of protein binding [GO:0032091]; negative regulation of synaptic transmission [GO:005080…	beta-tubulin binding [GO:0048487]; chromatin binding [GO:0003682]; copper ion binding [GO:0005507]; DNA-binding transcription factor activity, RNA polymerase II-specific [GO:0000981]; peptide binding [GO:0042277]; RNA polymerase II transcription regulatory region sequence-specific DNA binding [GO:0000977]
Q9HAV4	Exportin-5 OS=Homo sapiens OX=9606 GN=XPO5 PE=1 SV=1	0.784	0.808442	1.556	0.208723	1.564	0.467868	miRNA metabolic process [GO:0010586]; positive regulation of post-transcriptional gene silencing by RNA [GO:1900370]; pre-miRNA export from nucleus [GO:0035281]; protein export from nucleus [GO:0006611]; RNA export from nucleus [GO:0006405]	mRNA binding [GO:0003729]; nuclear export signal receptor activity [GO:0005049]; pre-miRNA binding [GO:0070883]; RISC complex binding [GO:1905172]; RNA binding [GO:0003723]; small GTPase binding [GO:0031267]; tRNA binding [GO:0000049]
Q9UK22	F-box only protein 2 OS=Homo sapiens OX=9606 GN=FBXO2 PE=1 SV=2	1.36	0.519316	0.941	1	1.563	0.475726	glycoprotein catabolic process [GO:0006516]; protein modification process [GO:0036211]; protein ubiquitination [GO:0016567]; proteolysis [GO:0006508]; regulation of protein ubiquitination [GO:0031396]; SCF-dependent proteasomal ubiquitin-dependent protein catabolic process [GO:0031146]; ubiquitin-dependent ERAD pathway [GO:0030433]	amyloid-beta binding [GO:0001540]; carbohydrate binding [GO:0030246]; ubiquitin-protein transferase activity [GO:0004842]
P50443	Sulfate transporter OS=Homo sapiens OX=9606 GN=SLC26A2 PE=1 SV=2	0.757	0.933243	2.379	0.0128888	1.562	0.483352	3'-phosphoadenosine 5'-phosphosulfate biosynthetic process [GO:0050428]; ion transport [GO:0006811]; ossification [GO:0001503]; sulfate transmembrane transport [GO:1902358]	anion:anion antiporter activity [GO:0015301]; bicarbonate transmembrane transporter activity [GO:0015106]; chloride transmembrane transporter activity [GO:0015108]; oxalate transmembrane transporter activity [GO:0019531]; secondary active sulfate transmembrane transporter activity [GO:0008271]; sulfate transmembrane transporter activity [GO:0015116]
Q14244	Ensconsin OS=Homo sapiens OX=9606 GN=MAP7 PE=1 SV=1	0.906	0.997452	1.159	0.885337	1.561	0.411611	establishment or maintenance of cell polarity [GO:0007163]; microtubule cytoskeleton organization [GO:0000226]; protein localization to plasma membrane [GO:0072659]; response to osmotic stress [GO:0006970]	signaling receptor binding [GO:0005102]; structural molecule activity [GO:0005198]
Q6ZW49	PAX-interacting protein 1 OS=Homo sapiens OX=9606 GN=PAXIP1 PE=1 SV=2	0.873	0.999899	1.775	0.491733	1.561	0.668687	adipose tissue development [GO:0060612]; chorion development [GO:0060717]; DNA damage response, signal transduction by p53 class mediator [GO:0030330]; DNA recombination [GO:0006310]; DNA repair [GO:0006281]; endothelial cell migration [GO:0043542]; histone H3-K4 methylation [GO:0051568]; negative regulation of DNA-binding transcription factor activity [GO:0043433]; positive regulation of histone…
Q01970	1-phosphatidylinositol 4,5-bisphosphate phosphodiesterase beta-3 OS=Homo sapiens OX=9606 GN=PLCB3 PE=1 SV=2	0.817	0.950922	1.164	0.864858	1.56	0.53585	G protein-coupled receptor signaling pathway [GO:0007186]; lipid catabolic process [GO:0016042]; phosphatidylinositol metabolic process [GO:0046488]; phosphatidylinositol-mediated signaling [GO:0048015]; regulation of systemic arterial blood pressure [GO:0003073]	cadherin binding [GO:0045296]; calcium ion binding [GO:0005509]; calmodulin binding [GO:0005516]; phosphatidylinositol phospholipase C activity [GO:0004435]; phospholipase C activity [GO:0004629]
Q96DI7	U5 small nuclear ribonucleoprotein 40 kDa protein OS=Homo sapiens OX=9606 GN=SNRNP40 PE=1 SV=1	1.821	0.0455655	0.894	0.989276	1.558	0.453311	mRNA splicing, via spliceosome [GO:0000398]; RNA processing [GO:0006396]; RNA splicing [GO:0008380]; RNA splicing, via transesterification reactions [GO:0000375]	RNA binding [GO:0003723]
Q8TCE6	DENN domain-containing protein 10 OS=Homo sapiens OX=9606 GN=DENND10 PE=1 SV=1	1.573	0.153491	0.902	0.995972	1.558	0.408969	endosome transport via multivesicular body sorting pathway [GO:0032509]; protein transport [GO:0015031]; regulation of early endosome to late endosome transport [GO:2000641]	guanyl-nucleotide exchange factor activity [GO:0005085]; small GTPase binding [GO:0031267]
Q12965	Unconventional myosin-Ie OS=Homo sapiens OX=9606 GN=MYO1E PE=1 SV=2	0.879	0.950847	1.276	0.591888	1.558	0.390829	actin filament organization [GO:0007015]; endocytosis [GO:0006897]; glomerular basement membrane development [GO:0032836]; glomerular filtration [GO:0003094]; in utero embryonic development [GO:0001701]; nitrogen compound metabolic process [GO:0006807]; platelet-derived growth factor receptor signaling pathway [GO:0048008]; podocyte development [GO:0072015]; post-embryonic hemopoiesis [GO:0035166…	actin filament binding [GO:0051015]; ATP binding [GO:0005524]; ATP hydrolysis activity [GO:0016887]; calmodulin binding [GO:0005516]; microfilament motor activity [GO:0000146]; phosphatidylinositol binding [GO:0035091]
O95873	Uncharacterized protein C6orf47 OS=Homo sapiens OX=9606 GN=C6orf47 PE=1 SV=2					1.558	0.726883
P05386	60S acidic ribosomal protein P1 OS=Homo sapiens OX=9606 GN=RPLP1 PE=1 SV=1	1.829	0.011256	0.328	4.01194e-10	1.047	0.952998	cytoplasmic translation [GO:0002181]; translation [GO:0006412]; translational elongation [GO:0006414]	protein kinase activator activity [GO:0030295]; ribonucleoprotein complex binding [GO:0043021]; structural constituent of ribosome [GO:0003735]
P35573	Glycogen debranching enzyme OS=Homo sapiens OX=9606 GN=AGL PE=1 SV=3	0.95	0.999947	1.383	0.463464	1.557	0.441198	glycogen biosynthetic process [GO:0005978]; glycogen catabolic process [GO:0005980]; response to glucocorticoid [GO:0051384]; response to nutrient [GO:0007584]	4-alpha-glucanotransferase activity [GO:0004134]; amylo-alpha-1,6-glucosidase activity [GO:0004135]; beta-maltose 4-alpha-glucanotransferase activity [GO:0102500]; glycogen debranching enzyme activity [GO:0004133]; polysaccharide binding [GO:0030247]; polyubiquitin modification-dependent protein binding [GO:0031593]
Q8N8R5	UPF0565 protein C2orf69 OS=Homo sapiens OX=9606 GN=C2orf69 PE=1 SV=1	2.074	0.0474504	1.099	0.943712	1.556	0.596708	oxidative phosphorylation [GO:0006119]
Q8TB36	Ganglioside-induced differentiation-associated protein 1 OS=Homo sapiens OX=9606 GN=GDAP1 PE=1 SV=3	1.264	0.788641	1.087	0.967306	1.556	0.637672	cellular response to vitamin D [GO:0071305]; glutathione metabolic process [GO:0006749]; mitochondrial fission [GO:0000266]; mitochondrial fusion [GO:0008053]; protein targeting to mitochondrion [GO:0006626]; response to retinoic acid [GO:0032526]
Q15459	Splicing factor 3A subunit 1 OS=Homo sapiens OX=9606 GN=SF3A1 PE=1 SV=1	0.863	0.919455	1.152	0.816668	1.556	0.383182	mRNA 3'-splice site recognition [GO:0000389]; mRNA cis splicing, via spliceosome [GO:0045292]; mRNA processing [GO:0006397]; mRNA splicing, via spliceosome [GO:0000398]; U2-type prespliceosome assembly [GO:1903241]	RNA binding [GO:0003723]
O60216	Double-strand-break repair protein rad21 homolog OS=Homo sapiens OX=9606 GN=RAD21 PE=1 SV=2	0.601	0.395124	1.053	0.962864	1.556	0.425859	apoptotic process [GO:0006915]; cell division [GO:0051301]; DNA recombination [GO:0006310]; double-strand break repair [GO:0006302]; establishment of meiotic sister chromatid cohesion [GO:0034089]; negative regulation of G2/M transition of mitotic cell cycle [GO:0010972]; negative regulation of mitotic metaphase/anaphase transition [GO:0045841]; positive regulation of sister chromatid cohesion [G…	chromatin binding [GO:0003682]; DNA binding [GO:0003677]
Q08211	ATP-dependent RNA helicase A OS=Homo sapiens OX=9606 GN=DHX9 PE=1 SV=4	0.996	0.997452	1.247	0.533432	1.555	0.385039	alternative mRNA splicing, via spliceosome [GO:0000380]; cellular response to exogenous dsRNA [GO:0071360]; cellular response to tumor necrosis factor [GO:0071356]; CRD-mediated mRNA stabilization [GO:0070934]; DNA duplex unwinding [GO:0032508]; DNA replication [GO:0006260]; DNA-templated transcription, termination [GO:0006353]; DNA-templated viral transcription [GO:0039695]; G-quadruplex DNA unw…	3'-5' DNA helicase activity [GO:0043138]; 3'-5' DNA/RNA helicase activity [GO:0033679]; 3'-5' RNA helicase activity [GO:0034458]; ATP binding [GO:0005524]; ATP hydrolysis activity [GO:0016887]; chromatin DNA binding [GO:0031490]; DNA binding [GO:0003677]; DNA helicase activity [GO:0003678]; DNA replication origin binding [GO:0003688]; double-stranded DNA binding [GO:0003690]; double-stranded RNA …
Q15678	Tyrosine-protein phosphatase non-receptor type 14 OS=Homo sapiens OX=9606 GN=PTPN14 PE=1 SV=2					1.555	0.681107	lymphangiogenesis [GO:0001946]; negative regulation of cell population proliferation [GO:0008285]; protein dephosphorylation [GO:0006470]; regulation of protein export from nucleus [GO:0046825]	protein tyrosine phosphatase activity [GO:0004725]; receptor tyrosine kinase binding [GO:0030971]; transcription coregulator activity [GO:0003712]
Q92900	Regulator of nonsense transcripts 1 OS=Homo sapiens OX=9606 GN=UPF1 PE=1 SV=2	1.02	0.983715	1.187	0.706233	1.55	0.389347	3'-UTR-mediated mRNA destabilization [GO:0061158]; cell cycle phase transition [GO:0044770]; cellular response to interleukin-1 [GO:0071347]; cellular response to lipopolysaccharide [GO:0071222]; DNA duplex unwinding [GO:0032508]; DNA repair [GO:0006281]; DNA replication [GO:0006260]; histone mRNA catabolic process [GO:0071044]; mRNA export from nucleus [GO:0006406]; nuclear-transcribed mRNA cata…	ATP binding [GO:0005524]; ATP hydrolysis activity [GO:0016887]; chromatin binding [GO:0003682]; double-stranded DNA helicase activity [GO:0036121]; helicase activity [GO:0004386]; protein-containing complex binding [GO:0044877]; RNA binding [GO:0003723]; RNA helicase activity [GO:0003724]; telomeric DNA binding [GO:0042162]; zinc ion binding [GO:0008270]
O95182	NADH dehydrogenase [ubiquinone] 1 alpha subcomplex subunit 7 OS=Homo sapiens OX=9606 GN=NDUFA7 PE=1 SV=3	1.004	0.950922	0.66	0.744827	1.55	0.497191	aerobic respiration [GO:0009060]; mitochondrial electron transport, NADH to ubiquinone [GO:0006120]; mitochondrial translation [GO:0032543]; proton motive force-driven mitochondrial ATP synthesis [GO:0042776]	NADH dehydrogenase (ubiquinone) activity [GO:0008137]; structural constituent of ribosome [GO:0003735]
Q9BQG0	Myb-binding protein 1A OS=Homo sapiens OX=9606 GN=MYBBP1A PE=1 SV=2	0.755	0.768529	1.556	0.258742	1.55	0.475726	cellular response to glucose starvation [GO:0042149]; chromatin remodeling [GO:0006338]; circadian regulation of gene expression [GO:0032922]; intrinsic apoptotic signaling pathway by p53 class mediator [GO:0072332]; negative regulation of transcription, DNA-templated [GO:0045892]; osteoblast differentiation [GO:0001649]; positive regulation of anoikis [GO:2000210]; positive regulation of histone…	E-box binding [GO:0070888]; RNA binding [GO:0003723]; sequence-specific DNA binding [GO:0043565]; transcription corepressor activity [GO:0003714]
Q8WWM7	Ataxin-2-like protein OS=Homo sapiens OX=9606 GN=ATXN2L PE=1 SV=2	1.143	0.826099	1.087	0.927847	1.548	0.523833	mRNA metabolic process [GO:0016071]; stress granule assembly [GO:0034063]	cadherin binding [GO:0045296]; RNA binding [GO:0003723]
Q9P0P0	E3 ubiquitin-protein ligase RNF181 OS=Homo sapiens OX=9606 GN=RNF181 PE=1 SV=1	1.242	0.63349	0.07	1.82181e-12	0.124	0.000205362	protein autoubiquitination [GO:0051865]; protein ubiquitination [GO:0016567]	metal ion binding [GO:0046872]; ubiquitin protein ligase activity [GO:0061630]; ubiquitin-protein transferase activity [GO:0004842]
Q9BV79	Enoyl-[acyl-carrier-protein] reductase, mitochondrial OS=Homo sapiens OX=9606 GN=MECR PE=1 SV=2	1.109	0.895739	0.913	1	1.547	0.557896	fatty acid biosynthetic process [GO:0006633]; fatty acid metabolic process [GO:0006631]	trans-2-enoyl-CoA reductase (NADPH) activity [GO:0019166]
Q9H5X1	Cytosolic iron-sulfur assembly component 2A OS=Homo sapiens OX=9606 GN=CIAO2A PE=1 SV=1	0.845	0.997452	0.485	0.328554	1.547	0.669003	chromosome segregation [GO:0007059]; iron-sulfur cluster assembly [GO:0016226]; protein maturation by [4Fe-4S] cluster transfer [GO:0106035]; protein maturation by iron-sulfur cluster transfer [GO:0097428]	metal ion binding [GO:0046872]
P33176	Kinesin-1 heavy chain OS=Homo sapiens OX=9606 GN=KIF5B PE=1 SV=1	0.825	0.886963	0.957	0.995972	1.546	0.424802	anterograde axonal protein transport [GO:0099641]; anterograde dendritic transport of neurotransmitter receptor complex [GO:0098971]; anterograde neuronal dense core vesicle transport [GO:1990048]; axon guidance [GO:0007411]; cellular response to interferon-gamma [GO:0071346]; centrosome localization [GO:0051642]; cytoplasm organization [GO:0007028]; cytoskeleton-dependent intracellular transport…	ATP binding [GO:0005524]; ATP hydrolysis activity [GO:0016887]; cadherin binding [GO:0045296]; identical protein binding [GO:0042802]; microtubule binding [GO:0008017]; microtubule motor activity [GO:0003777]; plus-end-directed microtubule motor activity [GO:0008574]; protein-containing complex binding [GO:0044877]
O75822	Eukaryotic translation initiation factor 3 subunit J OS=Homo sapiens OX=9606 GN=EIF3J PE=1 SV=2	0.804	0.813521	1.714	0.037873	1.545	0.411611	formation of cytoplasmic translation initiation complex [GO:0001732]; translational initiation [GO:0006413]	identical protein binding [GO:0042802]; translation initiation factor activity [GO:0003743]
P20020	Plasma membrane calcium-transporting ATPase 1 OS=Homo sapiens OX=9606 GN=ATP2B1 PE=1 SV=4	0.668	0.724536	0.872	0.978597	1.545	0.483352	aging [GO:0007568]; brain development [GO:0007420]; calcium ion export [GO:1901660]; calcium ion export across plasma membrane [GO:1990034]; cellular calcium ion homeostasis [GO:0006874]; cellular response to corticosterone stimulus [GO:0071386]; cellular response to vitamin D [GO:0071305]; ion transmembrane transport [GO:0034220]; negative regulation of cytokine production [GO:0001818]; negative…	ATP binding [GO:0005524]; ATP hydrolysis activity [GO:0016887]; ATPase-coupled cation transmembrane transporter activity [GO:0019829]; calcium ion transmembrane transporter activity [GO:0015085]; calmodulin binding [GO:0005516]; metal ion binding [GO:0046872]; P-type calcium transporter activity [GO:0005388]; P-type calcium transporter activity involved in regulation of presynaptic cytosolic calc…
Q92665	28S ribosomal protein S31, mitochondrial OS=Homo sapiens OX=9606 GN=MRPS31 PE=1 SV=3	1.519	0.167532	1.104	0.912011	1.544	0.399961	mitochondrial translation [GO:0032543]	protein domain specific binding [GO:0019904]; RNA binding [GO:0003723]; structural constituent of ribosome [GO:0003735]
Q9HC35	Echinoderm microtubule-associated protein-like 4 OS=Homo sapiens OX=9606 GN=EML4 PE=1 SV=3	0.925	0.997452	1.181	0.843495	1.544	0.516847	attachment of spindle microtubules to kinetochore [GO:0008608]; cell division [GO:0051301]; microtubule cytoskeleton organization [GO:0000226]; microtubule-based process [GO:0007017]; mitotic cell cycle [GO:0000278]; mitotic metaphase plate congression [GO:0007080]	alpha-tubulin binding [GO:0043014]; beta-tubulin binding [GO:0048487]; microtubule binding [GO:0008017]; protein self-association [GO:0043621]
Q9Y4E8	Ubiquitin carboxyl-terminal hydrolase 15 OS=Homo sapiens OX=9606 GN=USP15 PE=1 SV=3	0.684	0.684355	1.27	0.735745	1.544	0.472151	BMP signaling pathway [GO:0030509]; histone H2B conserved C-terminal lysine deubiquitination [GO:0035616]; monoubiquitinated protein deubiquitination [GO:0035520]; negative regulation of antifungal innate immune response [GO:1905035]; pathway-restricted SMAD protein phosphorylation [GO:0060389]; positive regulation of RIG-I signaling pathway [GO:1900246]; protein deubiquitination [GO:0016579]; pr…	cysteine-type deubiquitinase activity [GO:0004843]; cysteine-type endopeptidase activity [GO:0004197]; identical protein binding [GO:0042802]; Lys48-specific deubiquitinase activity [GO:1990380]; SMAD binding [GO:0046332]; transforming growth factor beta receptor binding [GO:0005160]; ubiquitin modification-dependent histone binding [GO:0061649]
Q9HC16	DNA dC->dU-editing enzyme APOBEC-3G OS=Homo sapiens OX=9606 GN=APOBEC3G PE=1 SV=1	1.341	0.473707	1.076	0.951556	1.543	0.475726	base conversion or substitution editing [GO:0016553]; cytidine deamination [GO:0009972]; cytidine to uridine editing [GO:0016554]; defense response to virus [GO:0051607]; DNA cytosine deamination [GO:0070383]; DNA demethylation [GO:0080111]; innate immune response [GO:0045087]; negative regulation of single stranded viral RNA replication via double stranded DNA intermediate [GO:0045869]; negative…	cytidine deaminase activity [GO:0004126]; dCTP deaminase activity [GO:0008829]; deoxycytidine deaminase activity [GO:0047844]; identical protein binding [GO:0042802]; RNA binding [GO:0003723]; zinc ion binding [GO:0008270]
O60513	Beta-1,4-galactosyltransferase 4 OS=Homo sapiens OX=9606 GN=B4GALT4 PE=1 SV=1	0.772	0.915504	0.829	0.978597	1.542	0.737675	carbohydrate metabolic process [GO:0005975]; glycosylation [GO:0070085]; keratan sulfate biosynthetic process [GO:0018146]; lactosylceramide biosynthetic process [GO:0001572]; membrane lipid metabolic process [GO:0006643]; protein glycosylation [GO:0006486]	galactosyltransferase activity [GO:0008378]; metal ion binding [GO:0046872]; N-acetyllactosamine synthase activity [GO:0003945]; UDP-galactosyltransferase activity [GO:0035250]
Q96QC0	Serine/threonine-protein phosphatase 1 regulatory subunit 10 OS=Homo sapiens OX=9606 GN=PPP1R10 PE=1 SV=1	0.615	0.547931	1.074	0.961283	1.542	0.441324	negative regulation of cardiac muscle cell apoptotic process [GO:0010667]; negative regulation of mitotic DNA damage checkpoint [GO:1904290]; positive regulation of telomere maintenance [GO:0032206]; protein import into nucleus [GO:0006606]	DNA binding [GO:0003677]; metal ion binding [GO:0046872]; protein phosphatase 1 binding [GO:0008157]; protein phosphatase inhibitor activity [GO:0004864]; RNA binding [GO:0003723]
O15372	Eukaryotic translation initiation factor 3 subunit H OS=Homo sapiens OX=9606 GN=EIF3H PE=1 SV=1	1.731	0.0259553	1.011	0.973328	1.541	0.400058	formation of cytoplasmic translation initiation complex [GO:0001732]; negative regulation of proteasomal ubiquitin-dependent protein catabolic process [GO:0032435]; regulation of translational initiation [GO:0006446]; translational initiation [GO:0006413]	isopeptidase activity [GO:0070122]; metal-dependent deubiquitinase activity [GO:0140492]; metallopeptidase activity [GO:0008237]; RNA binding [GO:0003723]; translation initiation factor activity [GO:0003743]
Q5VZY2	Phospholipid phosphatase 4 OS=Homo sapiens OX=9606 GN=PLPP4 PE=1 SV=2					1.54	0.466785	blastocyst hatching [GO:0001835]; Fc-gamma receptor signaling pathway involved in phagocytosis [GO:0038096]; phospholipid dephosphorylation [GO:0046839]; phospholipid metabolic process [GO:0006644]; regulation of calcium ion import [GO:0090279]	diacylglycerol diphosphate phosphatase activity [GO:0000810]; identical protein binding [GO:0042802]; phosphatidate phosphatase activity [GO:0008195]
P53677	AP-3 complex subunit mu-2 OS=Homo sapiens OX=9606 GN=AP3M2 PE=1 SV=1			0.01	2.54096e-16	1.539	0.684225	anterograde axonal transport [GO:0008089]; anterograde synaptic vesicle transport [GO:0048490]; clathrin-coated vesicle cargo loading, AP-3-mediated [GO:0035654]; endocytosis [GO:0006897]; intracellular protein transport [GO:0006886]; intracellular transport [GO:0046907]; synaptic vesicle coating [GO:0016183]; synaptic vesicle recycling [GO:0036465]; vesicle-mediated transport [GO:0016192]
Q8N163	Cell cycle and apoptosis regulator protein 2 OS=Homo sapiens OX=9606 GN=CCAR2 PE=1 SV=2	0.983	0.999899	1.114	0.882039	1.538	0.374568	cell cycle [GO:0007049]; cellular response to DNA damage stimulus [GO:0006974]; mitochondrial fragmentation involved in apoptotic process [GO:0043653]; mRNA processing [GO:0006397]; negative regulation of catalytic activity [GO:0043086]; negative regulation of cell growth [GO:0030308]; negative regulation of intrinsic apoptotic signaling pathway in response to DNA damage [GO:1902230]; negative re…	enzyme binding [GO:0019899]; enzyme inhibitor activity [GO:0004857]; nuclear receptor coactivator activity [GO:0030374]; RNA binding [GO:0003723]; RNA polymerase II complex binding [GO:0000993]
Q9Y4B6	DDB1- and CUL4-associated factor 1 OS=Homo sapiens OX=9606 GN=DCAF1 PE=1 SV=3			1.73	0.312091	1.538	0.64791	B cell differentiation [GO:0030183]; cell competition in a multicellular organism [GO:0035212]; chromatin organization [GO:0006325]; histone H2A-T120 phosphorylation [GO:1990245]; negative regulation of transcription by RNA polymerase II [GO:0000122]; post-translational protein modification [GO:0043687]; protein ubiquitination [GO:0016567]; V(D)J recombination [GO:0033151]	ATP binding [GO:0005524]; histone kinase activity (H2A-T120 specific) [GO:1990244]; nuclear estrogen receptor binding [GO:0030331]; protein serine kinase activity [GO:0106310]
Q9UPN7	Serine/threonine-protein phosphatase 6 regulatory subunit 1 OS=Homo sapiens OX=9606 GN=PPP6R1 PE=1 SV=5	0.744	0.881414	1.613	0.325361	1.537	0.435786	regulation of phosphoprotein phosphatase activity [GO:0043666]	protein phosphatase binding [GO:0019903]; protein phosphatase regulator activity [GO:0019888]; small GTPase binding [GO:0031267]
Q99575	Ribonucleases P/MRP protein subunit POP1 OS=Homo sapiens OX=9606 GN=POP1 PE=1 SV=2	0.804	0.968998	1.212	0.809951	1.535	0.570897	RNA phosphodiester bond hydrolysis, endonucleolytic [GO:0090502]; tRNA 5'-leader removal [GO:0001682]; tRNA catabolic process [GO:0016078]; tRNA processing [GO:0008033]	ribonuclease P activity [GO:0004526]; ribonuclease P RNA binding [GO:0033204]; RNA binding [GO:0003723]
P18206	Vinculin OS=Homo sapiens OX=9606 GN=VCL PE=1 SV=4	1.051	0.964934	1.115	0.838167	1.532	0.411611	adherens junction assembly [GO:0034333]; apical junction assembly [GO:0043297]; axon extension [GO:0048675]; cell adhesion [GO:0007155]; cell-matrix adhesion [GO:0007160]; epithelial cell-cell adhesion [GO:0090136]; lamellipodium assembly [GO:0030032]; maintenance of blood-brain barrier [GO:0035633]; morphogenesis of an epithelium [GO:0002009]; negative regulation of cell migration [GO:0030336]; …	actin binding [GO:0003779]; alpha-catenin binding [GO:0045294]; beta-catenin binding [GO:0008013]; cadherin binding [GO:0045296]; dystroglycan binding [GO:0002162]; structural molecule activity [GO:0005198]; ubiquitin protein ligase binding [GO:0031625]
Q9Y6X4	Soluble lamin-associated protein of 75 kDa OS=Homo sapiens OX=9606 GN=FAM169A PE=1 SV=2	0.804	0.943477	0.952	0.997227	1.532	0.433876
P98177	Forkhead box protein O4 OS=Homo sapiens OX=9606 GN=FOXO4 PE=1 SV=5					1.532	0.746245	aging [GO:0007568]; insulin receptor signaling pathway [GO:0008286]; mitotic G2 DNA damage checkpoint signaling [GO:0007095]; muscle organ development [GO:0007517]; negative regulation of angiogenesis [GO:0016525]; negative regulation of cell population proliferation [GO:0008285]; negative regulation of G0 to G1 transition [GO:0070317]; negative regulation of smooth muscle cell differentiation [G…	beta-catenin binding [GO:0008013]; DNA binding [GO:0003677]; DNA-binding transcription activator activity, RNA polymerase II-specific [GO:0001228]; DNA-binding transcription factor activity [GO:0003700]; DNA-binding transcription factor activity, RNA polymerase II-specific [GO:0000981]; DNA-binding transcription factor binding [GO:0140297]; enzyme binding [GO:0019899]; identical protein binding […
Q8TBZ6	tRNA methyltransferase 10 homolog A OS=Homo sapiens OX=9606 GN=TRMT10A PE=1 SV=1	0.908	0.995175	1.19	0.924938	1.531	0.716934	tRNA methylation [GO:0030488]; tRNA N1-guanine methylation [GO:0002939]	RNA binding [GO:0003723]; tRNA (guanine(9)-N(1))-methyltransferase activity [GO:0052905]; tRNA (guanine-N1-)-methyltransferase activity [GO:0009019]; tRNA binding [GO:0000049]
O15287	Fanconi anemia group G protein OS=Homo sapiens OX=9606 GN=FANCG PE=1 SV=1					1.531	0.693087	cellular response to DNA damage stimulus [GO:0006974]; DNA repair [GO:0006281]; interstrand cross-link repair [GO:0036297]; mitochondrion organization [GO:0007005]; ovarian follicle development [GO:0001541]; protein monoubiquitination [GO:0006513]; response to radiation [GO:0009314]; spermatid development [GO:0007286]	damaged DNA binding [GO:0003684]
Q13136	Liprin-alpha-1 OS=Homo sapiens OX=9606 GN=PPFIA1 PE=1 SV=1	0.758	0.945028	1.7	0.260973	1.53	0.417733	cell-matrix adhesion [GO:0007160]; negative regulation of protein localization to plasma membrane [GO:1903077]; negative regulation of stress fiber assembly [GO:0051497]; signal transduction [GO:0007165]; synapse organization [GO:0050808]
Q13889	General transcription factor IIH subunit 3 OS=Homo sapiens OX=9606 GN=GTF2H3 PE=1 SV=2	1.047	0.917827	1.899	0.187007	1.529	0.489695	DNA repair [GO:0006281]; nucleotide-excision repair [GO:0006289]; phosphorylation of RNA polymerase II C-terminal domain [GO:0070816]; transcription by RNA polymerase II [GO:0006366]	metal ion binding [GO:0046872]; protein N-terminus binding [GO:0047485]; RNA polymerase II general transcription initiation factor activity [GO:0016251]
O15042	U2 snRNP-associated SURP motif-containing protein OS=Homo sapiens OX=9606 GN=U2SURP PE=1 SV=2	0.804	0.954465	1.041	0.968321	1.529	0.505266	RNA processing [GO:0006396]	RNA binding [GO:0003723]
Q14151	Scaffold attachment factor B2 OS=Homo sapiens OX=9606 GN=SAFB2 PE=1 SV=1			1.322	0.781898	1.529	0.505266	regulation of androgen receptor signaling pathway [GO:0060765]; regulation of mRNA processing [GO:0050684]; regulation of transcription by RNA polymerase II [GO:0006357]; Sertoli cell differentiation [GO:0060008]	identical protein binding [GO:0042802]; RNA binding [GO:0003723]; sequence-specific DNA binding [GO:0043565]
Q9P265	Disco-interacting protein 2 homolog B OS=Homo sapiens OX=9606 GN=DIP2B PE=1 SV=3	0.883	0.997452	1.134	0.910727	1.528	0.428851	negative regulation of axon extension [GO:0030517]; nervous system development [GO:0007399]; positive regulation of peptidyl-lysine acetylation [GO:2000758]	alpha-tubulin binding [GO:0043014]
Q96EU7	C1GALT1-specific chaperone 1 OS=Homo sapiens OX=9606 GN=C1GALT1C1 PE=1 SV=1	0.753	0.968998	1.431	0.651349	1.528	0.703045	O-glycan processing, core 1 [GO:0016267]; platelet activation [GO:0030168]; platelet morphogenesis [GO:0036344]; protein O-linked glycosylation [GO:0006493]	glycoprotein-N-acetylgalactosamine 3-beta-galactosyltransferase activity [GO:0016263]
O60610	Protein diaphanous homolog 1 OS=Homo sapiens OX=9606 GN=DIAPH1 PE=1 SV=2	0.781	0.679158	1.22	0.621642	1.527	0.419963	actin cytoskeleton organization [GO:0030036]; actin filament polymerization [GO:0030041]; cellular response to histamine [GO:0071420]; cytoskeleton organization [GO:0007010]; positive regulation of cell migration [GO:0030335]; protein localization to microtubule [GO:0035372]; regulation of cell shape [GO:0008360]; regulation of cytoskeleton organization [GO:0051493]; regulation of microtubule-bas…	actin binding [GO:0003779]; RNA binding [GO:0003723]; signaling receptor binding [GO:0005102]; small GTPase binding [GO:0031267]; transmembrane transporter binding [GO:0044325]
P14324	Farnesyl pyrophosphate synthase OS=Homo sapiens OX=9606 GN=FDPS PE=1 SV=4	1.561	0.10144	0.837	0.882725	1.526	0.419983	cholesterol biosynthetic process [GO:0006695]; farnesyl diphosphate biosynthetic process [GO:0045337]; geranyl diphosphate biosynthetic process [GO:0033384]	dimethylallyltranstransferase activity [GO:0004161]; geranyltranstransferase activity [GO:0004337]; metal ion binding [GO:0046872]; RNA binding [GO:0003723]
P55884	Eukaryotic translation initiation factor 3 subunit B OS=Homo sapiens OX=9606 GN=EIF3B PE=1 SV=3	0.83	0.83272	1.325	0.331622	1.526	0.419983	formation of cytoplasmic translation initiation complex [GO:0001732]; IRES-dependent viral translational initiation [GO:0075522]; regulation of translational initiation [GO:0006446]; translational initiation [GO:0006413]; viral translational termination-reinitiation [GO:0075525]	molecular adaptor activity [GO:0060090]; RNA binding [GO:0003723]; translation initiation factor activity [GO:0003743]; translation initiation factor binding [GO:0031369]
Q9Y6D5	Brefeldin A-inhibited guanine nucleotide-exchange protein 2 OS=Homo sapiens OX=9606 GN=ARFGEF2 PE=1 SV=3	0.715	0.710267	1.253	0.734558	1.525	0.510691	endomembrane system organization [GO:0010256]; endosome organization [GO:0007032]; exocytosis [GO:0006887]; Golgi to plasma membrane transport [GO:0006893]; intracellular signal transduction [GO:0035556]; positive regulation of tumor necrosis factor production [GO:0032760]; protein transport [GO:0015031]; receptor recycling [GO:0001881]; regulation of ARF protein signal transduction [GO:0032012]	GABA receptor binding [GO:0050811]; guanyl-nucleotide exchange factor activity [GO:0005085]; myosin binding [GO:0017022]; protein kinase A regulatory subunit binding [GO:0034237]
Q96ST2	Protein IWS1 homolog OS=Homo sapiens OX=9606 GN=IWS1 PE=1 SV=2	0.842	0.997452	1.124	0.910773	1.524	0.478577	mRNA processing [GO:0006397]; poly(A)+ mRNA export from nucleus [GO:0016973]; regulation of histone H3-K36 trimethylation [GO:2001253]; regulation of histone H4 acetylation [GO:0090239]; regulation of mRNA export from nucleus [GO:0010793]; regulation of mRNA processing [GO:0050684]; RNA splicing [GO:0008380]
Q6IPR3	tRNA wybutosine-synthesizing protein 3 homolog OS=Homo sapiens OX=9606 GN=TYW3 PE=1 SV=2	1.391	0.694058			1.523	0.699542	tRNA methylation [GO:0030488]	tRNA methyltransferase activity [GO:0008175]
Q96P48	Arf-GAP with Rho-GAP domain, ANK repeat and PH domain-containing protein 1 OS=Homo sapiens OX=9606 GN=ARAP1 PE=1 SV=3	0.71	0.777873	0.993	0.985216	1.519	0.452994	actin filament reorganization involved in cell cycle [GO:0030037]; negative regulation of stress fiber assembly [GO:0051497]; positive regulation of filopodium assembly [GO:0051491]; positive regulation of GTPase activity [GO:0043547]; regulation of cell shape [GO:0008360]; regulation of small GTPase mediated signal transduction [GO:0051056]; signal transduction [GO:0007165]	GTPase activator activity [GO:0005096]; metal ion binding [GO:0046872]; phosphatidylinositol-3,4,5-trisphosphate binding [GO:0005547]
Q99747	Gamma-soluble NSF attachment protein OS=Homo sapiens OX=9606 GN=NAPG PE=1 SV=1	1.479	0.25832	0.839	0.967306	1.518	0.48965	intra-Golgi vesicle-mediated transport [GO:0006891]; intracellular protein transport [GO:0006886]; membrane fusion [GO:0061025]; protein stabilization [GO:0050821]; protein-containing complex assembly [GO:0065003]	soluble NSF attachment protein activity [GO:0005483]; syntaxin binding [GO:0019905]
P98175	RNA-binding protein 10 OS=Homo sapiens OX=9606 GN=RBM10 PE=1 SV=3	1.255	0.609833	1.123	0.893656	1.516	0.466785	3'-UTR-mediated mRNA stabilization [GO:0070935]; mRNA splicing, via spliceosome [GO:0000398]; negative regulation of mRNA splicing, via spliceosome [GO:0048025]; negative regulation of transcription by RNA polymerase II [GO:0000122]; negative regulation of vascular associated smooth muscle cell proliferation [GO:1904706]; positive regulation of vascular associated smooth muscle cell apoptotic pro…	identical protein binding [GO:0042802]; metal ion binding [GO:0046872]; miRNA binding [GO:0035198]; RNA binding [GO:0003723]
Q96JY6	PDZ and LIM domain protein 2 OS=Homo sapiens OX=9606 GN=PDLIM2 PE=1 SV=1	2.252	0.00126902	0.985	0.990148	1.515	0.483352	actin cytoskeleton organization [GO:0030036]; heart development [GO:0007507]; muscle structure development [GO:0061061]	actin binding [GO:0003779]; filamin binding [GO:0031005]; metal ion binding [GO:0046872]; muscle alpha-actinin binding [GO:0051371]; myosin heavy chain binding [GO:0032036]; ubiquitin protein ligase binding [GO:0031625]
Q6PKG0	La-related protein 1 OS=Homo sapiens OX=9606 GN=LARP1 PE=1 SV=2	0.854	0.944649	1.196	0.78233	1.513	0.524955	cell population proliferation [GO:0008283]; cellular response to rapamycin [GO:0072752]; mRNA stabilization [GO:0048255]; negative regulation of translation [GO:0017148]; negative regulation of translational initiation [GO:0045947]; positive regulation of macroautophagy [GO:0016239]; positive regulation of translation [GO:0045727]; positive regulation of translational initiation [GO:0045948]; pos…	cadherin binding [GO:0045296]; eukaryotic initiation factor 4E binding [GO:0008190]; mRNA 3'-UTR binding [GO:0003730]; mRNA 5'-UTR binding [GO:0048027]; ribosomal small subunit binding [GO:0043024]; RNA 7-methylguanosine cap binding [GO:0000340]; RNA binding [GO:0003723]; RNA cap binding [GO:0000339]; translation activator activity [GO:0008494]; translation initiation factor binding [GO:0031369]
Q8TAQ2	SWI/SNF complex subunit SMARCC2 OS=Homo sapiens OX=9606 GN=SMARCC2 PE=1 SV=1	0.708	0.761256	0.962	0.995972	1.513	0.552508	chromatin remodeling [GO:0006338]; negative regulation of transcription, DNA-templated [GO:0045892]; nervous system development [GO:0007399]; nucleosome disassembly [GO:0006337]; positive regulation of cell differentiation [GO:0045597]; positive regulation of double-strand break repair [GO:2000781]; positive regulation of myoblast differentiation [GO:0045663]; positive regulation of T cell differ…	histone binding [GO:0042393]; transcription coactivator activity [GO:0003713]
Q8IWF6	Protein DENND6A OS=Homo sapiens OX=9606 GN=DENND6A PE=1 SV=1					1.512	0.705556	positive regulation of cell-cell adhesion mediated by cadherin [GO:2000049]	guanyl-nucleotide exchange factor activity [GO:0005085]
Q92598	Heat shock protein 105 kDa OS=Homo sapiens OX=9606 GN=HSPH1 PE=1 SV=1	0.91	0.964006	1.138	0.828303	1.511	0.441324	chaperone cofactor-dependent protein refolding [GO:0051085]; positive regulation of MHC class I biosynthetic process [GO:0045345]; positive regulation of NK T cell activation [GO:0051135]; protein folding [GO:0006457]; response to unfolded protein [GO:0006986]	adenyl-nucleotide exchange factor activity [GO:0000774]; alpha-tubulin binding [GO:0043014]; ATP binding [GO:0005524]; ATP-dependent protein folding chaperone [GO:0140662]
Q96BW5	Phosphotriesterase-related protein OS=Homo sapiens OX=9606 GN=PTER PE=1 SV=1	1.527	0.252459	0.864	0.984113	1.51	0.596708	catabolic process [GO:0009056]; epithelial cell differentiation [GO:0030855]	hydrolase activity, acting on ester bonds [GO:0016788]; zinc ion binding [GO:0008270]
Q8N6M0	Deubiquitinase OTUD6B OS=Homo sapiens OX=9606 GN=OTUD6B PE=1 SV=1	0.609	0.531153	1.63	0.335507	1.509	0.51528	cell population proliferation [GO:0008283]; negative regulation of translation [GO:0017148]; positive regulation of translation [GO:0045727]; proteasome assembly [GO:0043248]; protein deubiquitination [GO:0016579]	cysteine-type deubiquitinase activity [GO:0004843]
Q9UDY2	Tight junction protein ZO-2 OS=Homo sapiens OX=9606 GN=TJP2 PE=1 SV=2	0.867	0.950847	1.051	0.954697	1.506	0.441198	cell-cell adhesion [GO:0098609]; cell-cell junction organization [GO:0045216]; establishment of endothelial intestinal barrier [GO:0090557]; homotypic cell-cell adhesion [GO:0034109]; intestinal absorption [GO:0050892]; maintenance of blood-brain barrier [GO:0035633]; positive regulation of blood-brain barrier permeability [GO:1905605]; protein localization to cell-cell junction [GO:0150105]; reg…	cadherin binding [GO:0045296]; cell adhesion molecule binding [GO:0050839]; guanylate kinase activity [GO:0004385]; protein domain specific binding [GO:0019904]; protein tyrosine kinase binding [GO:1990782]; protein-macromolecule adaptor activity [GO:0030674]
Q13488	V-type proton ATPase 116 kDa subunit a3 OS=Homo sapiens OX=9606 GN=TCIRG1 PE=1 SV=3	0.781	0.923697	1.001	0.981373	1.506	0.497191	apoptotic process [GO:0006915]; autophagosome assembly [GO:0000045]; B cell differentiation [GO:0030183]; bone resorption [GO:0045453]; cellular calcium ion homeostasis [GO:0006874]; cellular defense response [GO:0006968]; cellular response to cytokine stimulus [GO:0071345]; dentin mineralization [GO:0097188]; enamel mineralization [GO:0070166]; establishment of cell polarity [GO:0030010]; establ…	ATPase binding [GO:0051117]; proton-transporting ATPase activity, rotational mechanism [GO:0046961]
P11766	Alcohol dehydrogenase class-3 OS=Homo sapiens OX=9606 GN=ADH5 PE=1 SV=4	1.919	0.0162949	1.049	0.950541	1.504	0.459691	ethanol oxidation [GO:0006069]; fatty acid omega-oxidation [GO:0010430]; formaldehyde catabolic process [GO:0046294]; peptidyl-cysteine S-nitrosylation [GO:0018119]; positive regulation of blood pressure [GO:0045777]; respiratory system process [GO:0003016]; response to lipopolysaccharide [GO:0032496]; response to nitrosative stress [GO:0051409]; response to redox state [GO:0051775]; retinoid met…	alcohol dehydrogenase activity, zinc-dependent [GO:0004024]; electron transfer activity [GO:0009055]; fatty acid binding [GO:0005504]; formaldehyde dehydrogenase activity [GO:0018467]; identical protein binding [GO:0042802]; S-(hydroxymethyl)glutathione dehydrogenase activity [GO:0051903]; S-(hydroxymethyl)glutathione dehydrogenase NAD activity [GO:0106322]; S-(hydroxymethyl)glutathione dehydroge…
Q5JTH9	RRP12-like protein OS=Homo sapiens OX=9606 GN=RRP12 PE=1 SV=2	0.772	0.950922	1.52	0.467346	1.504	0.53585	rRNA processing [GO:0006364]	RNA binding [GO:0003723]
Q9Y5U8	Mitochondrial pyruvate carrier 1 OS=Homo sapiens OX=9606 GN=MPC1 PE=1 SV=1	0.384	0.327165	0.599	0.808761	1.504	0.746245	mitochondrial pyruvate transmembrane transport [GO:0006850]	pyruvate transmembrane transporter activity [GO:0050833]
Q8N573	Oxidation resistance protein 1 OS=Homo sapiens OX=9606 GN=OXR1 PE=1 SV=2					1.504	0.686449	adult walking behavior [GO:0007628]; cellular response to hydroperoxide [GO:0071447]; negative regulation of cellular response to oxidative stress [GO:1900408]; negative regulation of neuron apoptotic process [GO:0043524]; negative regulation of oxidative stress-induced neuron death [GO:1903204]; negative regulation of peptidyl-cysteine S-nitrosylation [GO:1902083]; neuron apoptotic process [GO:0…	oxidoreductase activity [GO:0016491]
Q92896	Golgi apparatus protein 1 OS=Homo sapiens OX=9606 GN=GLG1 PE=1 SV=2					1.504	0.594649	bone morphogenesis [GO:0060349]; negative regulation of protein processing [GO:0010955]; negative regulation of transforming growth factor beta receptor signaling pathway [GO:0030512]; protein processing [GO:0016485]; regulation of chondrocyte differentiation [GO:0032330]; transforming growth factor beta receptor signaling pathway [GO:0007179]	fibroblast growth factor binding [GO:0017134]; signaling receptor binding [GO:0005102]
Q99729	Heterogeneous nuclear ribonucleoprotein A/B OS=Homo sapiens OX=9606 GN=HNRNPAB PE=1 SV=2	1.996	0.00228697	1.003	0.980766	1.503	0.452876	cellular response to amino acid stimulus [GO:0071230]; epithelial to mesenchymal transition [GO:0001837]; mRNA modification [GO:0016556]; negative regulation of nuclear-transcribed mRNA catabolic process, nonsense-mediated decay [GO:2000623]; positive regulation of DNA demethylation [GO:1901537]; positive regulation of transcription, DNA-templated [GO:0045893]; regulation of gene expression [GO:0…	mRNA binding [GO:0003729]; protein-containing complex binding [GO:0044877]; RNA binding [GO:0003723]; sequence-specific double-stranded DNA binding [GO:1990837]
Q5VZK9	F-actin-uncapping protein LRRC16A OS=Homo sapiens OX=9606 GN=CARMIL1 PE=1 SV=1	0.81	0.950922	1.145	0.901286	1.502	0.489695	actin filament network formation [GO:0051639]; actin filament organization [GO:0007015]; barbed-end actin filament uncapping [GO:0051638]; cell migration [GO:0016477]; lamellipodium assembly [GO:0030032]; macropinocytosis [GO:0044351]; negative regulation of barbed-end actin filament capping [GO:2000813]; positive regulation of actin filament polymerization [GO:0030838]; positive regulation of ce…	protein-containing complex binding [GO:0044877]
Q1KMD3	Heterogeneous nuclear ribonucleoprotein U-like protein 2 OS=Homo sapiens OX=9606 GN=HNRNPUL2 PE=1 SV=1	0.748	0.698107	1.076	0.927288	1.5	0.480635		RNA binding [GO:0003723]
Q15366	Poly(rC)-binding protein 2 OS=Homo sapiens OX=9606 GN=PCBP2 PE=1 SV=1	1.771	0.018295	0.936	0.995749	1.499	0.458531	defense response to virus [GO:0051607]; innate immune response [GO:0045087]; IRES-dependent viral translational initiation [GO:0075522]; mRNA metabolic process [GO:0016071]; negative regulation of defense response to virus [GO:0050687]; positive regulation of transcription by RNA polymerase II [GO:0045944]; proteasome-mediated ubiquitin-dependent protein catabolic process [GO:0043161]; regulation…	C-rich single-stranded DNA binding [GO:1990829]; enzyme binding [GO:0019899]; mRNA binding [GO:0003729]; RNA binding [GO:0003723]; single-stranded DNA binding [GO:0003697]; ubiquitin protein ligase binding [GO:0031625]
Q13523	Serine/threonine-protein kinase PRP4 homolog OS=Homo sapiens OX=9606 GN=PRPF4B PE=1 SV=3	0.674	0.735642	1.291	0.730613	1.499	0.484647	mRNA cis splicing, via spliceosome [GO:0045292]; mRNA splicing, via spliceosome [GO:0000398]; protein phosphorylation [GO:0006468]; RNA splicing [GO:0008380]	ATP binding [GO:0005524]; protein kinase activity [GO:0004672]; protein serine kinase activity [GO:0106310]; protein serine/threonine kinase activity [GO:0004674]; RNA binding [GO:0003723]
Q86XA9	HEAT repeat-containing protein 5A OS=Homo sapiens OX=9606 GN=HEATR5A PE=1 SV=2	0.675	0.608019	1.21	0.77627	1.497	0.516061	endocytosis [GO:0006897]; protein localization [GO:0008104]; retrograde transport, endosome to Golgi [GO:0042147]
Q9UIQ6	Leucyl-cystinyl aminopeptidase OS=Homo sapiens OX=9606 GN=LNPEP PE=1 SV=3	0.792	0.840771	1.798	0.0652922	1.496	0.54459	antigen processing and presentation of exogenous peptide antigen via MHC class I, TAP-independent [GO:0002480]; cell-cell signaling [GO:0007267]; female pregnancy [GO:0007565]; negative regulation of cold-induced thermogenesis [GO:0120163]; peptide catabolic process [GO:0043171]; protein catabolic process [GO:0030163]; protein polyubiquitination [GO:0000209]; proteolysis [GO:0006508]; regulation …	aminopeptidase activity [GO:0004177]; metalloaminopeptidase activity [GO:0070006]; metallopeptidase activity [GO:0008237]; peptide binding [GO:0042277]; zinc ion binding [GO:0008270]
Q14376	UDP-glucose 4-epimerase OS=Homo sapiens OX=9606 GN=GALE PE=1 SV=2	2.095	0.00687836	1.092	0.925506	1.495	0.594139	galactose catabolic process [GO:0019388]; galactose catabolic process via UDP-galactose [GO:0033499]	identical protein binding [GO:0042802]; protein homodimerization activity [GO:0042803]; UDP-glucose 4-epimerase activity [GO:0003978]; UDP-N-acetylglucosamine 4-epimerase activity [GO:0003974]
P49641	Alpha-mannosidase 2x OS=Homo sapiens OX=9606 GN=MAN2A2 PE=2 SV=3					1.495	0.727131	mannose metabolic process [GO:0006013]; N-glycan processing [GO:0006491]; protein deglycosylation [GO:0006517]; protein glycosylation [GO:0006486]	alpha-mannosidase activity [GO:0004559]; carbohydrate binding [GO:0030246]; hydrolase activity, hydrolyzing N-glycosyl compounds [GO:0016799]; mannosyl-oligosaccharide 1,3-1,6-alpha-mannosidase activity [GO:0004572]; metal ion binding [GO:0046872]
O94979	Protein transport protein Sec31A OS=Homo sapiens OX=9606 GN=SEC31A PE=1 SV=3	0.797	0.765438	0.979	0.990808	1.494	0.466785	COPII-coated vesicle cargo loading [GO:0090110]; endoplasmic reticulum organization [GO:0007029]; endoplasmic reticulum to Golgi vesicle-mediated transport [GO:0006888]; intracellular protein transport [GO:0006886]; response to calcium ion [GO:0051592]	calcium-dependent protein binding [GO:0048306]; structural molecule activity [GO:0005198]
Q96JM3	Chromosome alignment-maintaining phosphoprotein 1 OS=Homo sapiens OX=9606 GN=CHAMP1 PE=1 SV=2	1.126	0.819052	1.128	0.910727	1.493	0.552056	attachment of mitotic spindle microtubules to kinetochore [GO:0051315]; protein localization to kinetochore [GO:0034501]; protein localization to microtubule [GO:0035372]; sister chromatid biorientation [GO:0031134]	metal ion binding [GO:0046872]
P51610	Host cell factor 1 OS=Homo sapiens OX=9606 GN=HCFC1 PE=1 SV=2	0.802	0.879786	0.914	0.997227	1.493	0.56539	cell cycle [GO:0007049]; chromatin remodeling [GO:0006338]; histone H3-K4 methylation [GO:0051568]; histone H4-K16 acetylation [GO:0043984]; histone H4-K5 acetylation [GO:0043981]; histone H4-K8 acetylation [GO:0043982]; negative regulation of transcription by RNA polymerase II [GO:0000122]; positive regulation of cell cycle [GO:0045787]; positive regulation of gene expression [GO:0010628]; posit…	cadherin binding [GO:0045296]; chromatin binding [GO:0003682]; DNA-binding transcription factor binding [GO:0140297]; identical protein binding [GO:0042802]; protein-macromolecule adaptor activity [GO:0030674]; transcription coactivator activity [GO:0003713]
P19174	1-phosphatidylinositol 4,5-bisphosphate phosphodiesterase gamma-1 OS=Homo sapiens OX=9606 GN=PLCG1 PE=1 SV=1	0.726	0.950922	1.118	0.935275	1.491	0.608271	calcium-mediated signaling [GO:0019722]; cell migration [GO:0016477]; cellular response to epidermal growth factor stimulus [GO:0071364]; epidermal growth factor receptor signaling pathway [GO:0007173]; Fc-epsilon receptor signaling pathway [GO:0038095]; negative regulation of inflammatory response to antigenic stimulus [GO:0002862]; phosphatidylinositol metabolic process [GO:0046488]; phospholip…	calcium ion binding [GO:0005509]; calcium-dependent phospholipase C activity [GO:0050429]; neurotrophin TRKA receptor binding [GO:0005168]; phosphatidylinositol phospholipase C activity [GO:0004435]; phospholipase C activity [GO:0004629]; protein kinase binding [GO:0019901]
Q14671	Pumilio homolog 1 OS=Homo sapiens OX=9606 GN=PUM1 PE=1 SV=3			1.003	0.980766	1.49	0.597509	adult locomotory behavior [GO:0008344]; miRNA processing [GO:0035196]; mRNA destabilization [GO:0061157]; positive regulation of miRNA-mediated gene silencing [GO:2000637]; positive regulation of RIG-I signaling pathway [GO:1900246]; post-transcriptional gene silencing [GO:0016441]; post-transcriptional regulation of gene expression [GO:0010608]; regulation of cell cycle [GO:0051726]; regulation …	miRNA binding [GO:0035198]; mRNA 3'-UTR binding [GO:0003730]; mRNA binding [GO:0003729]; RNA binding [GO:0003723]
P36952	Serpin B5 OS=Homo sapiens OX=9606 GN=SERPINB5 PE=1 SV=2	1.966	0.00304348	0.943	0.997038	1.489	0.472195	extracellular matrix organization [GO:0030198]; morphogenesis of an epithelium [GO:0002009]; negative regulation of endopeptidase activity [GO:0010951]; prostate gland morphogenesis [GO:0060512]; regulation of epithelial cell proliferation [GO:0050678]	serine-type endopeptidase inhibitor activity [GO:0004867]
Q9Y3F4	Serine-threonine kinase receptor-associated protein OS=Homo sapiens OX=9606 GN=STRAP PE=1 SV=1	1.73	0.0260456	0.945	0.997227	1.489	0.472195	alternative mRNA splicing, via spliceosome [GO:0000380]; maintenance of gastrointestinal epithelium [GO:0030277]; negative regulation of transcription by RNA polymerase II [GO:0000122]; negative regulation of transforming growth factor beta receptor signaling pathway [GO:0030512]; neuron differentiation [GO:0030182]; spliceosomal snRNP assembly [GO:0000387]	mRNA binding [GO:0003729]; RNA binding [GO:0003723]; signaling receptor binding [GO:0005102]; U2 snRNP binding [GO:1990447]
P06746	DNA polymerase beta OS=Homo sapiens OX=9606 GN=POLB PE=1 SV=3	1.862	0.20062	1.019	0.989001	1.488	0.697057	aging [GO:0007568]; base-excision repair [GO:0006284]; base-excision repair, gap-filling [GO:0006287]; cellular response to DNA damage stimulus [GO:0006974]; DNA repair [GO:0006281]; DNA-templated DNA replication [GO:0006261]; double-strand break repair via nonhomologous end joining [GO:0006303]; homeostasis of number of cells [GO:0048872]; immunoglobulin heavy chain V-D-J recombination [GO:00717…	damaged DNA binding [GO:0003684]; DNA-(apurinic or apyrimidinic site) endonuclease activity [GO:0003906]; DNA-directed DNA polymerase activity [GO:0003887]; enzyme binding [GO:0019899]; lyase activity [GO:0016829]; metal ion binding [GO:0046872]; microtubule binding [GO:0008017]
P26640	Valine--tRNA ligase OS=Homo sapiens OX=9606 GN=VARS1 PE=1 SV=4	1.054	0.964006	1.276	0.493689	1.488	0.473863	tRNA aminoacylation for protein translation [GO:0006418]; valyl-tRNA aminoacylation [GO:0006438]	aminoacyl-tRNA editing activity [GO:0002161]; ATP binding [GO:0005524]; valine-tRNA ligase activity [GO:0004832]
O94804	Serine/threonine-protein kinase 10 OS=Homo sapiens OX=9606 GN=STK10 PE=1 SV=1	0.855	0.990341	0.991	0.990148	1.488	0.489695	cell cycle [GO:0007049]; lymphocyte aggregation [GO:0071593]; protein autophosphorylation [GO:0046777]; protein phosphorylation [GO:0006468]; regulation of lymphocyte migration [GO:2000401]	ATP binding [GO:0005524]; identical protein binding [GO:0042802]; protein homodimerization activity [GO:0042803]; protein serine kinase activity [GO:0106310]; protein serine/threonine kinase activity [GO:0004674]
O00267	Transcription elongation factor SPT5 OS=Homo sapiens OX=9606 GN=SUPT5H PE=1 SV=1	0.822	0.961729	1.027	0.968321	1.488	0.498536	negative regulation of DNA-templated transcription, elongation [GO:0032785]; negative regulation of transcription by RNA polymerase II [GO:0000122]; positive regulation of DNA-templated transcription, elongation [GO:0032786]; positive regulation of macroautophagy [GO:0016239]; positive regulation of transcription by RNA polymerase II [GO:0045944]; regulation of transcription by RNA polymerase II …	chromatin binding [GO:0003682]; enzyme binding [GO:0019899]; mRNA binding [GO:0003729]; protein heterodimerization activity [GO:0046982]; RNA binding [GO:0003723]
Q7Z7K6	Centromere protein V OS=Homo sapiens OX=9606 GN=CENPV PE=1 SV=1	2.896	0.0394404	0.853	0.995972	1.487	0.751735	ameboidal-type cell migration [GO:0001667]; cell cycle [GO:0007049]; cell division [GO:0051301]; centromere complex assembly [GO:0034508]; pericentric heterochromatin assembly [GO:0031508]; positive regulation of cytokinesis [GO:0032467]; regulation of chromosome organization [GO:0033044]	carbon-sulfur lyase activity [GO:0016846]; metal ion binding [GO:0046872]
O15084	Serine/threonine-protein phosphatase 6 regulatory ankyrin repeat subunit A OS=Homo sapiens OX=9606 GN=ANKRD28 PE=1 SV=5	0.941	0.988443	1.427	0.517899	1.487	0.473863
Q00610	Clathrin heavy chain 1 OS=Homo sapiens OX=9606 GN=CLTC PE=1 SV=5	0.8	0.749555	1.187	0.69675	1.486	0.475726	amyloid-beta clearance by transcytosis [GO:0150093]; autophagy [GO:0006914]; cell division [GO:0051301]; clathrin coat assembly [GO:0048268]; clathrin-dependent endocytosis [GO:0072583]; intracellular protein transport [GO:0006886]; mitotic cell cycle [GO:0000278]; negative regulation of hyaluronan biosynthetic process [GO:1900126]; negative regulation of protein localization to plasma membrane […	clathrin light chain binding [GO:0032051]; disordered domain specific binding [GO:0097718]; double-stranded RNA binding [GO:0003725]; low-density lipoprotein particle receptor binding [GO:0050750]; protein kinase binding [GO:0019901]; RNA binding [GO:0003723]; structural molecule activity [GO:0005198]; ubiquitin-specific protease binding [GO:1990381]
O75976	Carboxypeptidase D OS=Homo sapiens OX=9606 GN=CPD PE=1 SV=2	0.639	0.672099	0.851	0.978597	1.484	0.60123	peptide metabolic process [GO:0006518]; protein processing [GO:0016485]	metallocarboxypeptidase activity [GO:0004181]; serine-type carboxypeptidase activity [GO:0004185]; zinc ion binding [GO:0008270]
Q96GX5	Serine/threonine-protein kinase greatwall OS=Homo sapiens OX=9606 GN=MASTL PE=1 SV=1	0.575	0.776861	1.019	0.977185	1.484	0.553594	cell division [GO:0051301]; cellular response to DNA damage stimulus [GO:0006974]; female meiosis II [GO:0007147]; G2/M transition of mitotic cell cycle [GO:0000086]; intracellular signal transduction [GO:0035556]; mitotic cell cycle [GO:0000278]; negative regulation of phosphoprotein phosphatase activity [GO:0032515]; peptidyl-serine phosphorylation [GO:0018105]; positive regulation of ubiquitin…	ATP binding [GO:0005524]; kinase activity [GO:0016301]; protein phosphatase 2A binding [GO:0051721]; protein serine kinase activity [GO:0106310]; protein serine/threonine kinase activity [GO:0004674]
P02751	Fibronectin OS=Homo sapiens OX=9606 GN=FN1 PE=1 SV=5	0.386	0.00149059	0.595	0.425405	1.483	0.473863	acute-phase response [GO:0006953]; angiogenesis [GO:0001525]; biological process involved in interaction with symbiont [GO:0051702]; blood coagulation, fibrin clot formation [GO:0072378]; calcium-independent cell-matrix adhesion [GO:0007161]; cell adhesion [GO:0007155]; cell-matrix adhesion [GO:0007160]; cell-substrate junction assembly [GO:0007044]; endodermal cell differentiation [GO:0035987]; …	chaperone binding [GO:0051087]; collagen binding [GO:0005518]; disordered domain specific binding [GO:0097718]; enzyme binding [GO:0019899]; extracellular matrix structural constituent [GO:0005201]; heparin binding [GO:0008201]; identical protein binding [GO:0042802]; integrin binding [GO:0005178]; peptidase activator activity [GO:0016504]; protease binding [GO:0002020]; protein C-terminus bindin…
Q9H9S3	Protein transport protein Sec61 subunit alpha isoform 2 OS=Homo sapiens OX=9606 GN=SEC61A2 PE=2 SV=3	1.465	0.620247			1.482	0.745038	post-translational protein targeting to membrane, translocation [GO:0031204]; SRP-dependent cotranslational protein targeting to membrane, translocation [GO:0006616]	protein transmembrane transporter activity [GO:0008320]; ribosome binding [GO:0043022]; signal sequence binding [GO:0005048]
Q96MG7	Non-structural maintenance of chromosomes element 3 homolog OS=Homo sapiens OX=9606 GN=NSMCE3 PE=1 SV=1	0.696	0.905594	1.52	0.449729	1.481	0.628351	cellular response to hydroxyurea [GO:0072711]; cellular response to radiation [GO:0071478]; cellular response to UV [GO:0034644]; DNA repair [GO:0006281]; double-strand break repair via homologous recombination [GO:0000724]; negative regulation of transcription by RNA polymerase II [GO:0000122]; positive regulation of protein ubiquitination [GO:0031398]; protein sumoylation [GO:0016925]; regulati…	protein dimerization activity [GO:0046983]
Q9H2M9	Rab3 GTPase-activating protein non-catalytic subunit OS=Homo sapiens OX=9606 GN=RAB3GAP2 PE=1 SV=1	0.87	0.964934	1.194	0.793022	1.479	0.591777	establishment of protein localization to endoplasmic reticulum membrane [GO:0097051]; intracellular protein transport [GO:0006886]; positive regulation of autophagosome assembly [GO:2000786]; positive regulation of endoplasmic reticulum tubular network organization [GO:1903373]; positive regulation of protein lipidation [GO:1903061]; regulation of GTPase activity [GO:0043087]	enzyme activator activity [GO:0008047]; enzyme regulator activity [GO:0030234]; GTPase activator activity [GO:0005096]; small GTPase binding [GO:0031267]
A2RUC4	tRNA wybutosine-synthesizing protein 5 OS=Homo sapiens OX=9606 GN=TYW5 PE=1 SV=1	1.648	0.380431	1.038	0.95849	1.478	0.586386	wybutosine biosynthetic process [GO:0031591]	2-oxoglutarate-dependent dioxygenase activity [GO:0016706]; iron ion binding [GO:0005506]; protein homodimerization activity [GO:0042803]; tRNA binding [GO:0000049]; tRNAPhe (7-(3-amino-3-carboxypropyl)wyosine37-C2)-hydroxylase activity [GO:0102524]
Q9BW91	ADP-ribose pyrophosphatase, mitochondrial OS=Homo sapiens OX=9606 GN=NUDT9 PE=1 SV=1	1.683	0.0704507	0.827	0.960243	1.477	0.500246	ADP catabolic process [GO:0046032]; IDP catabolic process [GO:0046709]; nucleobase-containing small molecule metabolic process [GO:0055086]	ADP-ribose diphosphatase activity [GO:0047631]; ADP-sugar diphosphatase activity [GO:0019144]
O60502	Protein O-GlcNAcase OS=Homo sapiens OX=9606 GN=OGA PE=1 SV=2	1.24	0.634152	1.53	0.3526	1.477	0.457022	glycoprotein catabolic process [GO:0006516]; glycoprotein metabolic process [GO:0009100]; N-acetylglucosamine metabolic process [GO:0006044]; protein deglycosylation [GO:0006517]; protein O-linked glycosylation [GO:0006493]	[protein]-3-O-(N-acetyl-D-glucosaminyl)-L-serine O-N-acetyl-alpha-D-glucosaminase activity [GO:0102167]; [protein]-3-O-(N-acetyl-D-glucosaminyl)-L-serine/L-threonine O-N-acetyl-alpha-D-glucosaminase activity [GO:0102571]; [protein]-3-O-(N-acetyl-D-glucosaminyl)-L-threonine O-N-acetyl-alpha-D-glucosaminase activity [GO:0102166]; beta-N-acetylglucosaminidase activity [GO:0016231]; hyalurononglucosa…
Q4KMQ2	Anoctamin-6 OS=Homo sapiens OX=9606 GN=ANO6 PE=1 SV=2	0.699	0.810069	1.072	0.959716	1.477	0.548558	activation of blood coagulation via clotting cascade [GO:0002543]; bleb assembly [GO:0032060]; blood coagulation [GO:0007596]; calcium activated phosphatidylcholine scrambling [GO:0061590]; calcium activated phosphatidylserine scrambling [GO:0061589]; calcium ion transmembrane transport [GO:0070588]; cation transport [GO:0006812]; chloride transmembrane transport [GO:1902476]; chloride transport …	calcium activated cation channel activity [GO:0005227]; chloride channel activity [GO:0005254]; intracellular calcium activated chloride channel activity [GO:0005229]; metal ion binding [GO:0046872]; phospholipid scramblase activity [GO:0017128]; protein dimerization activity [GO:0046983]; voltage-gated chloride channel activity [GO:0005247]; voltage-gated ion channel activity [GO:0005244]
Q5PSV4	Breast cancer metastasis-suppressor 1-like protein OS=Homo sapiens OX=9606 GN=BRMS1L PE=1 SV=2	1.877	0.166902	0.968	0.980766	1.476	0.591328	histone deacetylation [GO:0016575]; negative regulation of cell migration [GO:0030336]; negative regulation of stem cell population maintenance [GO:1902455]; negative regulation of transcription by RNA polymerase II [GO:0000122]; negative regulation of transforming growth factor beta receptor signaling pathway [GO:0030512]; positive regulation of stem cell population maintenance [GO:1902459]; reg…	histone deacetylase binding [GO:0042826]
Q92888	Rho guanine nucleotide exchange factor 1 OS=Homo sapiens OX=9606 GN=ARHGEF1 PE=1 SV=2	0.818	0.986258	1.231	0.816992	1.476	0.497191	G protein-coupled receptor signaling pathway [GO:0007186]; regulation of small GTPase mediated signal transduction [GO:0051056]; Rho protein signal transduction [GO:0007266]	G protein-coupled receptor binding [GO:0001664]; GTPase activator activity [GO:0005096]; guanyl-nucleotide exchange factor activity [GO:0005085]; RNA binding [GO:0003723]
Q8NEW0	Zinc transporter 7 OS=Homo sapiens OX=9606 GN=SLC30A7 PE=2 SV=1	2.499	0.000808713	0.941	1	1.475	0.53585	cellular zinc ion homeostasis [GO:0006882]; metal ion transport [GO:0030001]; sequestering of zinc ion [GO:0032119]; zinc ion import into Golgi apparatus [GO:1904257]	metal ion transmembrane transporter activity [GO:0046873]; zinc ion transmembrane transporter activity [GO:0005385]
Q92878	DNA repair protein RAD50 OS=Homo sapiens OX=9606 GN=RAD50 PE=1 SV=1	0.851	0.964006	0.872	0.980766	1.475	0.5688	cellular response to DNA damage stimulus [GO:0006974]; chromosome organization involved in meiotic cell cycle [GO:0070192]; DNA double-strand break processing [GO:0000729]; DNA duplex unwinding [GO:0032508]; DNA recombination [GO:0006310]; DNA repair [GO:0006281]; DNA strand resection involved in replication fork processing [GO:0110025]; double-strand break repair [GO:0006302]; homologous recombi…	ATP binding [GO:0005524]; ATP hydrolysis activity [GO:0016887]; ATP-dependent DNA damage sensor activity [GO:0140664]; DNA binding [GO:0003677]; double-stranded telomeric DNA binding [GO:0003691]; G-quadruplex DNA binding [GO:0051880]; identical protein binding [GO:0042802]; metal ion binding [GO:0046872]; protein-macromolecule adaptor activity [GO:0030674]; single-stranded telomeric DNA binding …
Q9UM54	Unconventional myosin-VI OS=Homo sapiens OX=9606 GN=MYO6 PE=1 SV=4	0.78	0.854117	1.025	0.972547	1.475	0.596386	actin filament organization [GO:0007015]; actin filament-based movement [GO:0030048]; DNA damage response, signal transduction by p53 class mediator [GO:0030330]; endocytosis [GO:0006897]; inner ear auditory receptor cell differentiation [GO:0042491]; inner ear morphogenesis [GO:0042472]; intracellular protein transport [GO:0006886]; positive regulation of transcription by RNA polymerase II [GO:0…	actin binding [GO:0003779]; actin filament binding [GO:0051015]; ADP binding [GO:0043531]; ATP binding [GO:0005524]; calmodulin binding [GO:0005516]; cytoskeletal motor activity [GO:0003774]; identical protein binding [GO:0042802]; microfilament motor activity [GO:0000146]; minus-end directed microfilament motor activity [GO:0060001]
P55039	Developmentally-regulated GTP-binding protein 2 OS=Homo sapiens OX=9606 GN=DRG2 PE=1 SV=1	1.901	0.0197616	1.011	0.976109	1.474	0.559226	cytoplasmic translation [GO:0002181]; signal transduction [GO:0007165]	GTP binding [GO:0005525]; GTPase activity [GO:0003924]; metal ion binding [GO:0046872]; RNA binding [GO:0003723]
Q8N999	Uncharacterized protein C12orf29 OS=Homo sapiens OX=9606 GN=C12orf29 PE=1 SV=2	1.56	0.422883	0.687	0.882039	1.474	0.623174	hematopoietic progenitor cell differentiation [GO:0002244]
Q9BYG3	MKI67 FHA domain-interacting nucleolar phosphoprotein OS=Homo sapiens OX=9606 GN=NIFK PE=1 SV=1	1.514	0.188502	0.988	0.990808	1.474	0.519464	maturation of LSU-rRNA from tricistronic rRNA transcript (SSU-rRNA, 5.8S rRNA, LSU-rRNA) [GO:0000463]; protein-containing complex assembly [GO:0065003]; rRNA metabolic process [GO:0016072]; rRNA transcription [GO:0009303]	RNA binding [GO:0003723]
Q7Z478	ATP-dependent RNA helicase DHX29 OS=Homo sapiens OX=9606 GN=DHX29 PE=1 SV=2	0.809	0.942735	1.362	0.512944	1.473	0.60123	formation of translation preinitiation complex [GO:0001731]; positive regulation of translational initiation [GO:0045948]; ribosome assembly [GO:0042255]	ATP binding [GO:0005524]; ATP hydrolysis activity [GO:0016887]; cadherin binding [GO:0045296]; nucleoside-triphosphatase activity [GO:0017111]; ribosomal small subunit binding [GO:0043024]; RNA binding [GO:0003723]; RNA helicase activity [GO:0003724]; translation activator activity [GO:0008494]; translation initiation factor activity [GO:0003743]
Q92974	Rho guanine nucleotide exchange factor 2 OS=Homo sapiens OX=9606 GN=ARHGEF2 PE=1 SV=4	0.802	0.942456	1.188	0.849617	1.472	0.524955	actin filament organization [GO:0007015]; asymmetric neuroblast division [GO:0055059]; cell cycle [GO:0007049]; cell morphogenesis [GO:0000902]; cellular hyperosmotic response [GO:0071474]; cellular response to muramyl dipeptide [GO:0071225]; cellular response to tumor necrosis factor [GO:0071356]; innate immune response [GO:0045087]; intracellular protein transport [GO:0006886]; negative regulat…	guanyl-nucleotide exchange factor activity [GO:0005085]; microtubule binding [GO:0008017]; small GTPase binding [GO:0031267]; zinc ion binding [GO:0008270]
Q12797	Aspartyl/asparaginyl beta-hydroxylase OS=Homo sapiens OX=9606 GN=ASPH PE=1 SV=3	0.965	0.97569	1.133	0.910561	1.471	0.528357	activation of cysteine-type endopeptidase activity [GO:0097202]; activation of store-operated calcium channel activity [GO:0032237]; calcium ion homeostasis [GO:0055074]; calcium ion transmembrane transport [GO:0070588]; cell population proliferation [GO:0008283]; cellular response to calcium ion [GO:0071277]; detection of calcium ion [GO:0005513]; face morphogenesis [GO:0060325]; limb morphogene…	calcium ion binding [GO:0005509]; electron transfer activity [GO:0009055]; peptidyl-aspartic acid 3-dioxygenase activity [GO:0062101]; structural constituent of muscle [GO:0008307]; structural molecule activity [GO:0005198]; transmembrane transporter binding [GO:0044325]
P82675	28S ribosomal protein S5, mitochondrial OS=Homo sapiens OX=9606 GN=MRPS5 PE=1 SV=2	1.839	0.0225199	0.723	0.777819	1.47	0.557896	mitochondrial translation [GO:0032543]; translation [GO:0006412]	RNA binding [GO:0003723]; structural constituent of ribosome [GO:0003735]
P53365	Arfaptin-2 OS=Homo sapiens OX=9606 GN=ARFIP2 PE=1 SV=1	1.605	0.140925	0.942	1	1.47	0.524955	actin cytoskeleton organization [GO:0030036]; intracellular protein transport [GO:0006886]; lamellipodium assembly [GO:0030032]; mitophagy [GO:0000423]; protein localization to phagophore assembly site [GO:0034497]; regulation of Arp2/3 complex-mediated actin nucleation [GO:0034315]; ruffle organization [GO:0031529]; small GTPase mediated signal transduction [GO:0007264]	cadherin binding [GO:0045296]; GTP binding [GO:0005525]; GTP-dependent protein binding [GO:0030742]; identical protein binding [GO:0042802]; membrane curvature sensor activity [GO:0140090]; phosphatidylinositol-4-phosphate binding [GO:0070273]; phospholipid binding [GO:0005543]; protein domain specific binding [GO:0019904]; small GTPase binding [GO:0031267]
Q3SXM5	Inactive hydroxysteroid dehydrogenase-like protein 1 OS=Homo sapiens OX=9606 GN=HSDL1 PE=1 SV=3	1.725	0.0779131	0.916	0.997227	1.469	0.502434
Q8N4C8	Misshapen-like kinase 1 OS=Homo sapiens OX=9606 GN=MINK1 PE=1 SV=2	0.947	0.976458	0.854	0.994338	1.469	0.772867	actin cytoskeleton reorganization [GO:0031532]; brain development [GO:0007420]; chemical synaptic transmission [GO:0007268]; dendrite morphogenesis [GO:0048813]; intracellular signal transduction [GO:0035556]; JNK cascade [GO:0007254]; MAPK cascade [GO:0000165]; neuron projection morphogenesis [GO:0048812]; positive regulation of JNK cascade [GO:0046330]; positive regulation of p38MAPK cascade [G…	ATP binding [GO:0005524]; protein kinase activity [GO:0004672]; protein serine kinase activity [GO:0106310]; protein serine/threonine kinase activity [GO:0004674]
Q15029	116 kDa U5 small nuclear ribonucleoprotein component OS=Homo sapiens OX=9606 GN=EFTUD2 PE=1 SV=1	0.763	0.610855	1	0.985725	1.469	0.497191	cellular response to xenobiotic stimulus [GO:0071466]; mRNA splicing, via spliceosome [GO:0000398]; response to cocaine [GO:0042220]	GTP binding [GO:0005525]; GTPase activity [GO:0003924]; RNA binding [GO:0003723]; U5 snRNA binding [GO:0030623]
Q9H501	ESF1 homolog OS=Homo sapiens OX=9606 GN=ESF1 PE=1 SV=1			1.379	0.834383	1.469	0.70571	rRNA processing [GO:0006364]	RNA binding [GO:0003723]
Q01081	Splicing factor U2AF 35 kDa subunit OS=Homo sapiens OX=9606 GN=U2AF1 PE=1 SV=3	1.332	0.45165	0.954	1	1.467	0.498536	mRNA processing [GO:0006397]; mRNA splicing, via spliceosome [GO:0000398]; RNA splicing [GO:0008380]	metal ion binding [GO:0046872]; pre-mRNA 3'-splice site binding [GO:0030628]; RNA binding [GO:0003723]; RS domain binding [GO:0050733]
P61160	Actin-related protein 2 OS=Homo sapiens OX=9606 GN=ACTR2 PE=1 SV=1	1.824	0.0119126	0.774	0.688278	1.466	0.498536	Arp2/3 complex-mediated actin nucleation [GO:0034314]; associative learning [GO:0008306]; asymmetric cell division [GO:0008356]; cellular response to interferon-gamma [GO:0071346]; cellular response to trichostatin A [GO:0035984]; cilium assembly [GO:0060271]; cytosolic transport [GO:0016482]; establishment or maintenance of cell polarity [GO:0007163]; meiotic chromosome movement towards spindle …	actin binding [GO:0003779]; ATP binding [GO:0005524]; structural constituent of cytoskeleton [GO:0005200]
P46109	Crk-like protein OS=Homo sapiens OX=9606 GN=CRKL PE=1 SV=1	1.714	0.0300751	0.946	1	1.466	0.498536	acetylcholine receptor signaling pathway [GO:0095500]; activation of GTPase activity [GO:0090630]; anterior/posterior pattern specification [GO:0009952]; B cell apoptotic process [GO:0001783]; blood vessel development [GO:0001568]; cell chemotaxis [GO:0060326]; cell migration [GO:0016477]; cellular response to interleukin-7 [GO:0098761]; cellular response to transforming growth factor beta stimul…	cadherin binding [GO:0045296]; identical protein binding [GO:0042802]; phosphotyrosine residue binding [GO:0001784]; receptor tyrosine kinase binding [GO:0030971]; RNA binding [GO:0003723]; RNA polymerase II-specific DNA-binding transcription factor binding [GO:0061629]; signaling adaptor activity [GO:0035591]
Q5JSH3	WD repeat-containing protein 44 OS=Homo sapiens OX=9606 GN=WDR44 PE=1 SV=1	0.669	0.838941	1.063	0.94464	1.466	0.634356
Q9GZU7	Carboxy-terminal domain RNA polymerase II polypeptide A small phosphatase 1 OS=Homo sapiens OX=9606 GN=CTDSP1 PE=1 SV=1	0.622	0.860093			1.466	0.668663	negative regulation of G1/S transition of mitotic cell cycle [GO:2000134]; negative regulation of neurogenesis [GO:0050768]; negative regulation of neuron differentiation [GO:0045665]; negative regulation of protein phosphorylation [GO:0001933]; protein dephosphorylation [GO:0006470]; regulation of transcription by RNA polymerase II [GO:0006357]	metal ion binding [GO:0046872]; myosin phosphatase activity [GO:0017018]; phosphoprotein phosphatase activity [GO:0004721]; RNA polymerase II CTD heptapeptide repeat phosphatase activity [GO:0008420]
Q99570	Phosphoinositide 3-kinase regulatory subunit 4 OS=Homo sapiens OX=9606 GN=PIK3R4 PE=1 SV=3	0.567	0.438558	1.016	0.978597	1.466	0.630159	autophagosome maturation [GO:0097352]; autophagy of peroxisome [GO:0030242]; cellular response to glucose starvation [GO:0042149]; early endosome to late endosome transport [GO:0045022]; late endosome to vacuole transport [GO:0045324]; macroautophagy [GO:0016236]; phosphatidylinositol-3-phosphate biosynthetic process [GO:0036092]; positive regulation of phosphatidylinositol 3-kinase activity [GO:…	ATP binding [GO:0005524]; protein kinase activity [GO:0004672]; protein serine kinase activity [GO:0106310]; protein serine/threonine kinase activity [GO:0004674]
Q13347	Eukaryotic translation initiation factor 3 subunit I OS=Homo sapiens OX=9606 GN=EIF3I PE=1 SV=1	1.875	0.00749143	0.99	0.987343	1.465	0.499572	cytoplasmic translational initiation [GO:0002183]; formation of cytoplasmic translation initiation complex [GO:0001732]; translational initiation [GO:0006413]	RNA binding [GO:0003723]; translation initiation factor activity [GO:0003743]
Q9BWS9	Chitinase domain-containing protein 1 OS=Homo sapiens OX=9606 GN=CHID1 PE=1 SV=1	1.833	0.0366228	1.234	0.754499	1.465	0.469098	carbohydrate metabolic process [GO:0005975]; innate immune response [GO:0045087]; negative regulation of cytokine production involved in inflammatory response [GO:1900016]	chitin binding [GO:0008061]; oligosaccharide binding [GO:0070492]
Q96MX6	WD repeat-containing protein 92 OS=Homo sapiens OX=9606 GN=WDR92 PE=1 SV=1	1.783	0.069506	0.985	0.992676	1.465	0.538113	apoptotic process [GO:0006915]; axonemal dynein complex assembly [GO:0070286]; protein stabilization [GO:0050821]	ubiquitin binding [GO:0043130]
O75153	Clustered mitochondria protein homolog OS=Homo sapiens OX=9606 GN=CLUH PE=1 SV=2	0.882	0.996553	1.258	0.724892	1.465	0.599545	intracellular distribution of mitochondria [GO:0048312]; mitochondrion organization [GO:0007005]	mRNA binding [GO:0003729]
P06748	Nucleophosmin OS=Homo sapiens OX=9606 GN=NPM1 PE=1 SV=2	2.123	0.000642689	0.972	0.998311	1.464	0.500246	cell volume homeostasis [GO:0006884]; cellular response to UV [GO:0034644]; cellular senescence [GO:0090398]; centrosome cycle [GO:0007098]; chromatin remodeling [GO:0006338]; DNA repair [GO:0006281]; intracellular protein transport [GO:0006886]; negative regulation of apoptotic process [GO:0043066]; negative regulation of cell population proliferation [GO:0008285]; negative regulation of centros…	chromatin binding [GO:0003682]; core promoter sequence-specific DNA binding [GO:0001046]; DNA-binding transcription factor binding [GO:0140297]; histone binding [GO:0042393]; NF-kappaB binding [GO:0051059]; protein homodimerization activity [GO:0042803]; protein kinase binding [GO:0019901]; protein kinase inhibitor activity [GO:0004860]; protein N-terminus binding [GO:0047485]; ribosomal large su…
P32019	Type II inositol 1,4,5-trisphosphate 5-phosphatase OS=Homo sapiens OX=9606 GN=INPP5B PE=1 SV=4			0.741	0.957666	1.463	0.749479	flagellated sperm motility [GO:0030317]; in utero embryonic development [GO:0001701]; inositol phosphate dephosphorylation [GO:0046855]; inositol phosphate metabolic process [GO:0043647]; phosphatidylinositol dephosphorylation [GO:0046856]; regulation of protein processing [GO:0070613]; signal transduction [GO:0007165]; spermatogenesis [GO:0007283]	inositol-1,3,4,5-tetrakisphosphate 5-phosphatase activity [GO:0052659]; inositol-1,4,5-trisphosphate 5-phosphatase activity [GO:0052658]; metal ion binding [GO:0046872]; phosphatidylinositol-4,5-bisphosphate 5-phosphatase activity [GO:0004439]
Q6ZRV2	Protein FAM83H OS=Homo sapiens OX=9606 GN=FAM83H PE=1 SV=3	0.794	0.889221	0.847	0.973328	1.462	0.60089	biomineral tissue development [GO:0031214]; intermediate filament cytoskeleton organization [GO:0045104]; positive regulation of cell migration [GO:0030335]; protein localization to cytoskeleton [GO:0044380]; signal transduction [GO:0007165]	keratin filament binding [GO:1990254]; protein kinase binding [GO:0019901]
Q15386	Ubiquitin-protein ligase E3C OS=Homo sapiens OX=9606 GN=UBE3C PE=1 SV=3	0.779	0.879831	1.287	0.688278	1.462	0.599545	protein K29-linked ubiquitination [GO:0035519]; protein K48-linked ubiquitination [GO:0070936]; protein polyubiquitination [GO:0000209]; ubiquitin-dependent protein catabolic process [GO:0006511]	ubiquitin protein ligase activity [GO:0061630]
O60264	SWI/SNF-related matrix-associated actin-dependent regulator of chromatin subfamily A member 5 OS=Homo sapiens OX=9606 GN=SMARCA5 PE=1 SV=1	0.749	0.847911	1.094	0.925735	1.461	0.58493	cellular response to leukemia inhibitory factor [GO:1990830]; chromatin assembly [GO:0031497]; chromatin remodeling [GO:0006338]; DNA repair [GO:0006281]; DNA-templated transcription, initiation [GO:0006352]; histone H2A phosphorylation [GO:1990164]; negative regulation of mitotic chromosome condensation [GO:1905213]; negative regulation of transcription by RNA polymerase I [GO:0016479]; nucleoso…	ATP binding [GO:0005524]; ATP hydrolysis activity [GO:0016887]; ATP-dependent activity, acting on DNA [GO:0008094]; ATP-dependent chromatin remodeler activity [GO:0140658]; DNA binding [GO:0003677]; helicase activity [GO:0004386]; histone octamer slider activity [GO:0140751]; nucleosome binding [GO:0031491]
Q9P2T1	GMP reductase 2 OS=Homo sapiens OX=9606 GN=GMPR2 PE=1 SV=1	2.082	0.00473928	0.903	0.994338	1.457	0.475726	GMP metabolic process [GO:0046037]; purine nucleobase metabolic process [GO:0006144]	GMP reductase activity [GO:0003920]; metal ion binding [GO:0046872]
Q9UKT5	F-box only protein 4 OS=Homo sapiens OX=9606 GN=FBXO4 PE=1 SV=2	1.484	0.585678	0.976	0.989001	1.457	0.774155	aging [GO:0007568]; cellular homeostasis [GO:0019725]; cellular response to ionizing radiation [GO:0071479]; common myeloid progenitor cell proliferation [GO:0035726]; negative regulation of fibroblast proliferation [GO:0048147]; negative regulation of protein localization to nucleus [GO:1900181]; positive regulation of protein polyubiquitination [GO:1902916]; positive regulation of protein ubiqu…	protein homodimerization activity [GO:0042803]; ubiquitin protein ligase activity [GO:0061630]; ubiquitin-protein transferase activity [GO:0004842]
P19784	Casein kinase II subunit alpha' OS=Homo sapiens OX=9606 GN=CSNK2A2 PE=1 SV=1	1.655	0.0972462	1.177	0.793368	1.455	0.511545	apoptotic process [GO:0006915]; cell cycle [GO:0007049]; cerebral cortex development [GO:0021987]; liver regeneration [GO:0097421]; negative regulation of apoptotic signaling pathway [GO:2001234]; negative regulation of ubiquitin-dependent protein catabolic process [GO:2000059]; peptidyl-serine phosphorylation [GO:0018105]; peptidyl-threonine phosphorylation [GO:0018107]; positive regulation of p…	ATP binding [GO:0005524]; protein N-terminus binding [GO:0047485]; protein serine kinase activity [GO:0106310]; protein serine/threonine kinase activity [GO:0004674]
Q8WVF1	Protein OSCP1 OS=Homo sapiens OX=9606 GN=OSCP1 PE=1 SV=4					1.455	0.741036	xenobiotic detoxification by transmembrane export across the plasma membrane [GO:1990961]	transmembrane transporter activity [GO:0022857]
Q9H307	Pinin OS=Homo sapiens OX=9606 GN=PNN PE=1 SV=5	1.1	0.870092	0.906	0.994621	1.454	0.574086	cell adhesion [GO:0007155]; mRNA splicing, via spliceosome [GO:0000398]	DNA binding [GO:0003677]; RNA binding [GO:0003723]; structural molecule activity [GO:0005198]
Q9H4A5	Golgi phosphoprotein 3-like OS=Homo sapiens OX=9606 GN=GOLPH3L PE=1 SV=1	1.041	0.934228	1.327	0.714203	1.453	0.551086	Golgi organization [GO:0007030]; Golgi to plasma membrane protein transport [GO:0043001]; Golgi vesicle budding [GO:0048194]; positive regulation of protein secretion [GO:0050714]; retrograde vesicle-mediated transport, Golgi to endoplasmic reticulum [GO:0006890]	phosphatidylinositol-4-phosphate binding [GO:0070273]
Q9GZT8	NIF3-like protein 1 OS=Homo sapiens OX=9606 GN=NIF3L1 PE=1 SV=2	1.736	0.0743916	1.01	0.973328	1.451	0.594139	negative regulation of nucleic acid-templated transcription [GO:1903507]; neuron differentiation [GO:0030182]; positive regulation of transcription, DNA-templated [GO:0045893]	identical protein binding [GO:0042802]; RNA polymerase II-specific DNA-binding transcription factor binding [GO:0061629]
Q9BYD3	39S ribosomal protein L4, mitochondrial OS=Homo sapiens OX=9606 GN=MRPL4 PE=1 SV=1	0.85	0.938179	1.275	0.645984	1.451	0.596708	mitochondrial translation [GO:0032543]	RNA binding [GO:0003723]; structural constituent of ribosome [GO:0003735]
Q6YHU6	Thyroid adenoma-associated protein OS=Homo sapiens OX=9606 GN=THADA PE=1 SV=1	0.611	0.548117	1.249	0.810681	1.451	0.633327	adaptive thermogenesis [GO:1990845]; lipid homeostasis [GO:0055088]; negative regulation of ATPase-coupled calcium transmembrane transporter activity [GO:1901895]; negative regulation of endoplasmic reticulum calcium ion concentration [GO:0032471]; tRNA methylation [GO:0030488]
Q6NW29	RWD domain-containing protein 4 OS=Homo sapiens OX=9606 GN=RWDD4 PE=1 SV=3	1.112	0.9049	0.458	0.520735	1.449	0.790488
P52788	Spermine synthase OS=Homo sapiens OX=9606 GN=SMS PE=1 SV=2	1.87	0.00852194	0.844	0.95065	1.448	0.548384	methionine metabolic process [GO:0006555]; polyamine metabolic process [GO:0006595]; spermine biosynthetic process [GO:0006597]	spermine synthase activity [GO:0016768]
Q9Y2P8	RNA 3'-terminal phosphate cyclase-like protein OS=Homo sapiens OX=9606 GN=RCL1 PE=1 SV=3	1.675	0.115274	0.964	0.997227	1.448	0.595085	endonucleolytic cleavage in 5'-ETS of tricistronic rRNA transcript (SSU-rRNA, 5.8S rRNA, LSU-rRNA) [GO:0000480]; endonucleolytic cleavage in ITS1 to separate SSU-rRNA from 5.8S rRNA and LSU-rRNA from tricistronic rRNA transcript (SSU-rRNA, 5.8S rRNA, LSU-rRNA) [GO:0000447]; endonucleolytic cleavage of tricistronic rRNA transcript (SSU-rRNA, 5.8S rRNA, LSU-rRNA) [GO:0000479]	endoribonuclease activity [GO:0004521]
P15121	Aldo-keto reductase family 1 member B1 OS=Homo sapiens OX=9606 GN=AKR1B1 PE=1 SV=3	0.802	0.757869	1.279	0.444152	1.448	0.524955	C21-steroid hormone biosynthetic process [GO:0006700]; carbohydrate metabolic process [GO:0005975]; cellular hyperosmotic salinity response [GO:0071475]; daunorubicin metabolic process [GO:0044597]; doxorubicin metabolic process [GO:0044598]; epithelial cell maturation [GO:0002070]; fructose biosynthetic process [GO:0046370]; metanephric collecting duct development [GO:0072205]; negative regulati…	alditol:NADP+ 1-oxidoreductase activity [GO:0004032]; allyl-alcohol dehydrogenase activity [GO:0047655]; electron transfer activity [GO:0009055]; glyceraldehyde oxidoreductase activity [GO:0043795]; glycerol dehydrogenase [NADP+] activity [GO:0047956]; NADP-retinol dehydrogenase activity [GO:0052650]; prostaglandin H2 endoperoxidase reductase activity [GO:0036130]; retinal dehydrogenase activity …
Q7Z4H7	HAUS augmin-like complex subunit 6 OS=Homo sapiens OX=9606 GN=HAUS6 PE=1 SV=2	0.739	0.927622	1.145	0.908514	1.448	0.643865	cell division [GO:0051301]; centrosome cycle [GO:0007098]; microtubule cytoskeleton organization [GO:0000226]; spindle assembly [GO:0051225]	microtubule binding [GO:0008017]
Q16706	Alpha-mannosidase 2 OS=Homo sapiens OX=9606 GN=MAN2A1 PE=1 SV=2	0.964	0.986573	1.16	0.864858	1.447	0.548558	in utero embryonic development [GO:0001701]; liver development [GO:0001889]; lung alveolus development [GO:0048286]; mannose metabolic process [GO:0006013]; mitochondrion organization [GO:0007005]; N-glycan processing [GO:0006491]; positive regulation of neurogenesis [GO:0050769]; protein deglycosylation [GO:0006517]; protein glycosylation [GO:0006486]; respiratory gaseous exchange by respiratory…	alpha-mannosidase activity [GO:0004559]; carbohydrate binding [GO:0030246]; hydrolase activity, hydrolyzing N-glycosyl compounds [GO:0016799]; mannosyl-oligosaccharide 1,3-1,6-alpha-mannosidase activity [GO:0004572]; metal ion binding [GO:0046872]; protein homodimerization activity [GO:0042803]
P61964	WD repeat-containing protein 5 OS=Homo sapiens OX=9606 GN=WDR5 PE=1 SV=1	1.867	0.0165173	0.905	0.995972	1.446	0.623174	chromatin organization [GO:0006325]; gluconeogenesis [GO:0006094]; histone H3 acetylation [GO:0043966]; histone H3-K14 acetylation [GO:0044154]; histone H3-K4 methylation [GO:0051568]; histone H4-K16 acetylation [GO:0043984]; histone H4-K5 acetylation [GO:0043981]; histone H4-K8 acetylation [GO:0043982]; negative regulation of histone H3-K4 methylation [GO:0051572]; neuron projection development …	histone binding [GO:0042393]; methylated histone binding [GO:0035064]
P18858	DNA ligase 1 OS=Homo sapiens OX=9606 GN=LIG1 PE=1 SV=1	0.964	0.997452	1.01	0.973328	1.445	0.570334	anatomical structure morphogenesis [GO:0009653]; base-excision repair [GO:0006284]; base-excision repair, gap-filling [GO:0006287]; cell division [GO:0051301]; DNA biosynthetic process [GO:0071897]; DNA ligation [GO:0006266]; DNA recombination [GO:0006310]; DNA repair [GO:0006281]; lagging strand elongation [GO:0006273]; mismatch repair [GO:0006298]; Okazaki fragment processing involved in mitoti…	ATP binding [GO:0005524]; DNA binding [GO:0003677]; DNA ligase (ATP) activity [GO:0003910]; DNA ligase activity [GO:0003909]; metal ion binding [GO:0046872]
Q96DH6	RNA-binding protein Musashi homolog 2 OS=Homo sapiens OX=9606 GN=MSI2 PE=1 SV=1	1.308	0.531153	1.498	0.417873	1.443	0.574647	central nervous system development [GO:0007417]; regulation of translation [GO:0006417]; stem cell development [GO:0048864]	identical protein binding [GO:0042802]; mRNA binding [GO:0003729]; poly(U) RNA binding [GO:0008266]; RNA binding [GO:0003723]
P49770	Translation initiation factor eIF-2B subunit beta OS=Homo sapiens OX=9606 GN=EIF2B2 PE=1 SV=3	1.589	0.107509	0.933	1	1.442	0.625827	central nervous system development [GO:0007417]; myelination [GO:0042552]; oligodendrocyte development [GO:0014003]; ovarian follicle development [GO:0001541]; regulation of catalytic activity [GO:0050790]; regulation of translational initiation [GO:0006446]; response to glucose [GO:0009749]; response to heat [GO:0009408]; response to peptide hormone [GO:0043434]; T cell receptor signaling pathwa…	ATP binding [GO:0005524]; GTP binding [GO:0005525]; translation initiation factor activity [GO:0003743]
Q9GZR7	ATP-dependent RNA helicase DDX24 OS=Homo sapiens OX=9606 GN=DDX24 PE=1 SV=1	0.469	0.317934	0.984	0.987343	1.442	0.596708	RNA metabolic process [GO:0016070]	ATP binding [GO:0005524]; ATP hydrolysis activity [GO:0016887]; RNA binding [GO:0003723]; RNA helicase activity [GO:0003724]
Q6IBS0	Twinfilin-2 OS=Homo sapiens OX=9606 GN=TWF2 PE=1 SV=2	1.694	0.0328439	0.909	0.992676	1.441	0.5688	actin filament depolymerization [GO:0030042]; barbed-end actin filament capping [GO:0051016]; cell projection organization [GO:0030030]; cellular response to growth factor stimulus [GO:0071363]; cellular response to retinoic acid [GO:0071300]; negative regulation of actin filament polymerization [GO:0030837]; positive regulation of axon extension [GO:0045773]; positive regulation of lamellipodium…	actin filament binding [GO:0051015]; actin monomer binding [GO:0003785]; ATP binding [GO:0005524]; cadherin binding [GO:0045296]; phosphatidylinositol-4,5-bisphosphate binding [GO:0005546]; protein kinase C binding [GO:0005080]; RNA binding [GO:0003723]
O43542	DNA repair protein XRCC3 OS=Homo sapiens OX=9606 GN=XRCC3 PE=1 SV=1	1.621	0.407313	0.903	1	1.441	0.672523	cellular response to DNA damage stimulus [GO:0006974]; DNA recombination [GO:0006310]; DNA repair [GO:0006281]; double-strand break repair via homologous recombination [GO:0000724]; double-strand break repair via synthesis-dependent strand annealing [GO:0045003]; interstrand cross-link repair [GO:0036297]; positive regulation of mitotic cell cycle spindle assembly checkpoint [GO:0090267]; regulat…	ATP binding [GO:0005524]; ATP-dependent DNA damage sensor activity [GO:0140664]; DNA binding [GO:0003677]
P21953	2-oxoisovalerate dehydrogenase subunit beta, mitochondrial OS=Homo sapiens OX=9606 GN=BCKDHB PE=1 SV=2	1.179	0.761927	0.874	0.997227	1.441	0.596708	branched-chain amino acid catabolic process [GO:0009083]; lipid metabolic process [GO:0006629]; response to cAMP [GO:0051591]; response to glucocorticoid [GO:0051384]; response to nutrient [GO:0007584]	3-methyl-2-oxobutanoate dehydrogenase (2-methylpropanoyl-transferring) activity [GO:0003863]; protein-containing complex binding [GO:0044877]
O75694	Nuclear pore complex protein Nup155 OS=Homo sapiens OX=9606 GN=NUP155 PE=1 SV=1	1.035	0.973394	1.409	0.428224	1.441	0.596708	atrial cardiac muscle cell action potential [GO:0086014]; miRNA processing [GO:0035196]; mRNA export from nucleus [GO:0006406]; nuclear envelope organization [GO:0006998]; nucleocytoplasmic transport [GO:0006913]; protein import into nucleus [GO:0006606]; protein localization to nuclear inner membrane [GO:0036228]; RNA export from nucleus [GO:0006405]; transcription-dependent tethering of RNA pol…	structural constituent of nuclear pore [GO:0017056]
O14979	Heterogeneous nuclear ribonucleoprotein D-like OS=Homo sapiens OX=9606 GN=HNRNPDL PE=1 SV=3	1.688	0.0367484	1.005	0.979695	1.438	0.539091	regulation of gene expression [GO:0010468]; RNA processing [GO:0006396]	DNA binding [GO:0003677]; double-stranded DNA binding [GO:0003690]; poly(A) binding [GO:0008143]; poly(G) binding [GO:0034046]; RNA binding [GO:0003723]; single-stranded DNA binding [GO:0003697]
P53611	Geranylgeranyl transferase type-2 subunit beta OS=Homo sapiens OX=9606 GN=RABGGTB PE=1 SV=2	0.944	0.980274	1.44	0.562402	1.438	0.644	protein geranylgeranylation [GO:0018344]; protein modification process [GO:0036211]; protein prenylation [GO:0018342]; visual perception [GO:0007601]	Rab geranylgeranyltransferase activity [GO:0004663]; small GTPase binding [GO:0031267]; zinc ion binding [GO:0008270]
P07195	L-lactate dehydrogenase B chain OS=Homo sapiens OX=9606 GN=LDHB PE=1 SV=2	0.933	0.97692	1.67	0.00979907	1.438	0.539091	lactate metabolic process [GO:0006089]; NAD metabolic process [GO:0019674]; pyruvate metabolic process [GO:0006090]	identical protein binding [GO:0042802]; kinase binding [GO:0019900]; L-lactate dehydrogenase activity [GO:0004459]; NAD binding [GO:0051287]
Q14203	Dynactin subunit 1 OS=Homo sapiens OX=9606 GN=DCTN1 PE=1 SV=3	0.857	0.950922	1.112	0.891976	1.437	0.596708	cell division [GO:0051301]; centriole-centriole cohesion [GO:0010457]; cytoplasmic microtubule organization [GO:0031122]; establishment of mitotic spindle orientation [GO:0000132]; maintenance of synapse structure [GO:0099558]; melanosome transport [GO:0032402]; microtubule anchoring at centrosome [GO:0034454]; mitotic cell cycle [GO:0000278]; motor behavior [GO:0061744]; nervous system developme…	microtubule binding [GO:0008017]; microtubule plus-end binding [GO:0051010]; protein kinase binding [GO:0019901]; tau protein binding [GO:0048156]; tubulin binding [GO:0015631]
P62072	Mitochondrial import inner membrane translocase subunit Tim10 OS=Homo sapiens OX=9606 GN=TIMM10 PE=1 SV=1	2.755	0.0124931	0.746	0.948673	1.434	0.790535	protein insertion into mitochondrial inner membrane [GO:0045039]; protein targeting to mitochondrion [GO:0006626]; sensory perception of sound [GO:0007605]	chaperone binding [GO:0051087]; membrane insertase activity [GO:0032977]; protein homodimerization activity [GO:0042803]; zinc ion binding [GO:0008270]
P51570	Galactokinase OS=Homo sapiens OX=9606 GN=GALK1 PE=1 SV=1	1.835	0.0225483	0.907	0.995972	1.434	0.607636	galactitol metabolic process [GO:0019402]; galactose catabolic process [GO:0019388]; galactose catabolic process via UDP-galactose [GO:0033499]; galactose metabolic process [GO:0006012]; glycolytic process from galactose [GO:0061623]	ATP binding [GO:0005524]; galactokinase activity [GO:0004335]; galactose binding [GO:0005534]
P53621	Coatomer subunit alpha OS=Homo sapiens OX=9606 GN=COPA PE=1 SV=2	0.803	0.761037	1.166	0.741451	1.434	0.547565	endoplasmic reticulum to Golgi vesicle-mediated transport [GO:0006888]; intra-Golgi vesicle-mediated transport [GO:0006891]; intracellular protein transport [GO:0006886]; pancreatic juice secretion [GO:0030157]; retrograde vesicle-mediated transport, Golgi to endoplasmic reticulum [GO:0006890]	hormone activity [GO:0005179]; structural molecule activity [GO:0005198]
Q9BW19	Kinesin-like protein KIFC1 OS=Homo sapiens OX=9606 GN=KIFC1 PE=1 SV=2	1.753	0.0589915	0.988	0.990808	1.433	0.597509	cell division [GO:0051301]; microtubule-based movement [GO:0007018]; mitotic metaphase plate congression [GO:0007080]; mitotic sister chromatid segregation [GO:0000070]; mitotic spindle assembly [GO:0090307]	ATP binding [GO:0005524]; ATP hydrolysis activity [GO:0016887]; microtubule binding [GO:0008017]; microtubule motor activity [GO:0003777]
Q3YEC7	Rab-like protein 6 OS=Homo sapiens OX=9606 GN=RABL6 PE=1 SV=2	0.851	0.970091	0.857	0.968321	1.433	0.630159		GTP binding [GO:0005525]; GTPase activity [GO:0003924]
Q5VW36	Focadhesin OS=Homo sapiens OX=9606 GN=FOCAD PE=1 SV=1	0.818	0.964006	1.638	0.26008	1.433	0.599545	regulation of post-transcriptional gene silencing [GO:0060147]
Q92747	Actin-related protein 2/3 complex subunit 1A OS=Homo sapiens OX=9606 GN=ARPC1A PE=1 SV=2	2.214	0.00247074	1.118	0.888733	1.432	0.597509	actin cytoskeleton organization [GO:0030036]; Arp2/3 complex-mediated actin nucleation [GO:0034314]; regulation of actin filament polymerization [GO:0030833]	actin binding [GO:0003779]; actin filament binding [GO:0051015]
Q9HB07	MYG1 exonuclease OS=Homo sapiens OX=9606 GN=MYG1 PE=1 SV=3	1.947	0.0135222	1.086	0.920421	1.432	0.557896	locomotory exploration behavior [GO:0035641]	nuclease activity [GO:0004518]
O95299	NADH dehydrogenase [ubiquinone] 1 alpha subcomplex subunit 10, mitochondrial OS=Homo sapiens OX=9606 GN=NDUFA10 PE=1 SV=1	1.624	0.118282	0.72	0.728913	1.432	0.602975	aerobic respiration [GO:0009060]; mitochondrial electron transport, NADH to ubiquinone [GO:0006120]; mitochondrial respiratory chain complex I assembly [GO:0032981]; proton motive force-driven mitochondrial ATP synthesis [GO:0042776]	NADH dehydrogenase (ubiquinone) activity [GO:0008137]
Q9NSV4	Protein diaphanous homolog 3 OS=Homo sapiens OX=9606 GN=DIAPH3 PE=1 SV=4	0.583	0.780737	3.262	0.0457554	1.431	0.749479	actin cytoskeleton organization [GO:0030036]; actin filament polymerization [GO:0030041]; cytoskeleton organization [GO:0007010]	actin binding [GO:0003779]; cadherin binding [GO:0045296]; small GTPase binding [GO:0031267]
O60504	Vinexin OS=Homo sapiens OX=9606 GN=SORBS3 PE=1 SV=2	1.671	0.121201	1.065	0.960243	1.43	0.597509	actin filament organization [GO:0007015]; cell adhesion [GO:0007155]; cell-substrate adhesion [GO:0031589]; MAPK cascade [GO:0000165]; negative regulation of transcription by RNA polymerase II [GO:0000122]; positive regulation of cytoskeleton organization [GO:0051495]; positive regulation of MAPK cascade [GO:0043410]; positive regulation of stress fiber assembly [GO:0051496]	structural constituent of cytoskeleton [GO:0005200]; vinculin binding [GO:0017166]
P20810	Calpastatin OS=Homo sapiens OX=9606 GN=CAST PE=1 SV=4	1.02	0.984922	0.86	0.935275	1.43	0.551347	inhibition of cysteine-type endopeptidase activity [GO:0097340]; negative regulation of type B pancreatic cell apoptotic process [GO:2000675]; presynaptic active zone organization [GO:1990709]	cadherin binding [GO:0045296]; calcium-dependent cysteine-type endopeptidase inhibitor activity [GO:0010859]; endopeptidase inhibitor activity [GO:0004866]; RNA binding [GO:0003723]
P51665	26S proteasome non-ATPase regulatory subunit 7 OS=Homo sapiens OX=9606 GN=PSMD7 PE=1 SV=2	1.913	0.00517547	0.891	0.961721	1.429	0.551347	proteasome-mediated ubiquitin-dependent protein catabolic process [GO:0043161]	protein homodimerization activity [GO:0042803]
O43795	Unconventional myosin-Ib OS=Homo sapiens OX=9606 GN=MYO1B PE=1 SV=3	0.919	0.966645	1.209	0.609868	1.429	0.551347	actin filament bundle assembly [GO:0051017]; actin filament organization [GO:0007015]; actin filament-based movement [GO:0030048]; post-Golgi vesicle-mediated transport [GO:0006892]; vesicle transport along actin filament [GO:0030050]	actin filament binding [GO:0051015]; ATP binding [GO:0005524]; cadherin binding [GO:0045296]; calmodulin binding [GO:0005516]; microfilament motor activity [GO:0000146]; phosphatidylinositol-3,4,5-trisphosphate binding [GO:0005547]; phosphatidylinositol-4,5-bisphosphate binding [GO:0005546]
Q9NZB2	Constitutive coactivator of PPAR-gamma-like protein 1 OS=Homo sapiens OX=9606 GN=FAM120A PE=1 SV=2	0.876	0.972164	1.002	0.980766	1.429	0.636538		RNA binding [GO:0003723]
Q8TF42	Ubiquitin-associated and SH3 domain-containing protein B OS=Homo sapiens OX=9606 GN=UBASH3B PE=1 SV=2	2.539	0.0357644	1.414	0.709903	1.428	0.756928	collagen-activated tyrosine kinase receptor signaling pathway [GO:0038063]; negative regulation of bone resorption [GO:0045779]; negative regulation of osteoclast differentiation [GO:0045671]; negative regulation of platelet aggregation [GO:0090331]; negative regulation of protein kinase activity [GO:0006469]; negative regulation of signal transduction [GO:0009968]; peptidyl-tyrosine dephosphoryl…	identical protein binding [GO:0042802]; phosphoprotein binding [GO:0051219]; protein tyrosine phosphatase activity [GO:0004725]; ubiquitin protein ligase binding [GO:0031625]
P27695	DNA-(apurinic or apyrimidinic site) endonuclease OS=Homo sapiens OX=9606 GN=APEX1 PE=1 SV=2	1.769	0.0254423	1.051	0.948673	1.428	0.559431	aging [GO:0007568]; base-excision repair [GO:0006284]; base-excision repair, gap-filling [GO:0006287]; cell redox homeostasis [GO:0045454]; cellular response to cAMP [GO:0071320]; cellular response to hydrogen peroxide [GO:0070301]; cellular response to peptide hormone stimulus [GO:0071375]; DNA catabolic process, endonucleolytic [GO:0000737]; DNA demethylation [GO:0080111]; DNA recombination [GO…	3'-5' exonuclease activity [GO:0008408]; 3'-5'-exodeoxyribonuclease activity [GO:0008296]; chromatin DNA binding [GO:0031490]; class II DNA-(apurinic or apyrimidinic site) endonuclease activity [GO:0052720]; damaged DNA binding [GO:0003684]; DNA binding [GO:0003677]; DNA-(abasic site) binding [GO:0140431]; DNA-(apurinic or apyrimidinic site) endonuclease activity [GO:0003906]; double-stranded DNA…
Q9NP79	Vacuolar protein sorting-associated protein VTA1 homolog OS=Homo sapiens OX=9606 GN=VTA1 PE=1 SV=1	1.639	0.0983315	0.986	0.986834	1.428	0.56021	ESCRT III complex disassembly [GO:1904903]; late endosome to vacuole transport via multivesicular body sorting pathway [GO:0032511]; macroautophagy [GO:0016236]; multivesicular body assembly [GO:0036258]; multivesicular body sorting pathway [GO:0071985]; protein transport [GO:0015031]; viral budding [GO:0046755]	protein C-terminus binding [GO:0008022]
Q86VP1	Tax1-binding protein 1 OS=Homo sapiens OX=9606 GN=TAX1BP1 PE=1 SV=2	1.157	0.862001	0.223	0.00198926	0.01	1.89177e-16	apoptotic process [GO:0006915]; negative regulation of apoptotic process [GO:0043066]; negative regulation of NF-kappaB transcription factor activity [GO:0032088]	kinase binding [GO:0019900]; metal ion binding [GO:0046872]
Q96JH7	Deubiquitinating protein VCPIP1 OS=Homo sapiens OX=9606 GN=VCPIP1 PE=1 SV=2			1.005	0.973328	1.428	0.624018	cellular response to DNA damage stimulus [GO:0006974]; endoplasmic reticulum membrane fusion [GO:0016320]; Golgi reassembly [GO:0090168]; mitotic cell cycle [GO:0000278]; protein deubiquitination [GO:0016579]; protein K11-linked deubiquitination [GO:0035871]; protein K48-linked deubiquitination [GO:0071108]; protein ubiquitination [GO:0016567]; protein-DNA covalent cross-linking repair [GO:010630…	cysteine-type deubiquitinase activity [GO:0004843]
Q9UKM9	RNA-binding protein Raly OS=Homo sapiens OX=9606 GN=RALY PE=1 SV=1	1.542	0.11809	1.019	0.973328	1.425	0.556201	cholesterol homeostasis [GO:0042632]; mRNA splicing, via spliceosome [GO:0000398]; regulation of nucleic acid-templated transcription [GO:1903506]	RNA binding [GO:0003723]; transcription coregulator activity [GO:0003712]
P23634	Plasma membrane calcium-transporting ATPase 4 OS=Homo sapiens OX=9606 GN=ATP2B4 PE=1 SV=2	0.743	0.810572	1.221	0.753685	1.425	0.594139	calcium ion export [GO:1901660]; calcium ion import across plasma membrane [GO:0098703]; calcium ion transmembrane import into cytosol [GO:0097553]; calcium ion transmembrane transport [GO:0070588]; cellular calcium ion homeostasis [GO:0006874]; cellular response to acetylcholine [GO:1905145]; cellular response to epinephrine stimulus [GO:0071872]; flagellated sperm motility [GO:0030317]; hippoca…	ATP binding [GO:0005524]; ATP hydrolysis activity [GO:0016887]; ATPase-coupled cation transmembrane transporter activity [GO:0019829]; calcium ion transmembrane transporter activity [GO:0015085]; calmodulin binding [GO:0005516]; metal ion binding [GO:0046872]; nitric-oxide synthase binding [GO:0050998]; nitric-oxide synthase inhibitor activity [GO:0036487]; P-type calcium transporter activity [GO…
Q96CD2	Phosphopantothenoylcysteine decarboxylase OS=Homo sapiens OX=9606 GN=PPCDC PE=1 SV=2	1.243	0.616342	1.237	0.831059	1.424	0.646814	coenzyme A biosynthetic process [GO:0015937]	FMN binding [GO:0010181]; identical protein binding [GO:0042802]; phosphopantothenoylcysteine decarboxylase activity [GO:0004633]
B5ME19	Eukaryotic translation initiation factor 3 subunit C-like protein OS=Homo sapiens OX=9606 GN=EIF3CL PE=1 SV=1	0.974	0.999899	1.004	0.977185	1.423	0.557896	formation of cytoplasmic translation initiation complex [GO:0001732]; translational initiation [GO:0006413]	RNA binding [GO:0003723]; translation initiation factor activity [GO:0003743]; translation initiation factor binding [GO:0031369]
Q96H79	Zinc finger CCCH-type antiviral protein 1-like OS=Homo sapiens OX=9606 GN=ZC3HAV1L PE=1 SV=2	0.725	0.746799	1.218	0.787893	1.423	0.617865
Q9NUQ2	1-acyl-sn-glycerol-3-phosphate acyltransferase epsilon OS=Homo sapiens OX=9606 GN=AGPAT5 PE=1 SV=3	1.566	0.357177	0.8	0.973328	1.422	0.605264	acylglycerol metabolic process [GO:0006639]; CDP-diacylglycerol biosynthetic process [GO:0016024]; hematopoietic progenitor cell differentiation [GO:0002244]; phosphatidic acid biosynthetic process [GO:0006654]; phospholipid biosynthetic process [GO:0008654]	1-acylglycerol-3-phosphate O-acyltransferase activity [GO:0003841]; acyltransferase activity [GO:0016746]
Q9HBH5	Retinol dehydrogenase 14 OS=Homo sapiens OX=9606 GN=RDH14 PE=1 SV=1	1.211	0.825902	1.23	0.806601	1.422	0.754028	osteoblast differentiation [GO:0001649]	11-cis-retinol dehydrogenase activity [GO:0102354]; NADP-retinol dehydrogenase activity [GO:0052650]
Q15738	Sterol-4-alpha-carboxylate 3-dehydrogenase, decarboxylating OS=Homo sapiens OX=9606 GN=NSDHL PE=1 SV=2	1.67	0.100695	1.38	0.475777	1.421	0.617627	cholesterol biosynthetic process [GO:0006695]; cholesterol metabolic process [GO:0008203]; hair follicle development [GO:0001942]; labyrinthine layer blood vessel development [GO:0060716]; smoothened signaling pathway [GO:0007224]	3-beta-hydroxy-delta5-steroid dehydrogenase activity [GO:0003854]; 3-beta-hydroxysteroid dehydrogenase/C4-decarboxylase activity [GO:0102175]; 4alpha-carboxy-4beta-methyl-5alpha-cholesta-8-en-3beta-ol:NAD(P)+ 3-oxidoreductase (decarboxylating) activity [GO:0103066]; 4alpha-carboxy-5alpha-cholesta-8-en-3beta-ol:NAD(P)+ 3-dehydrogenase (decarboxylating) activity [GO:0103067]; C-3 sterol dehydrogena…
Q8IWV7	E3 ubiquitin-protein ligase UBR1 OS=Homo sapiens OX=9606 GN=UBR1 PE=1 SV=1	0.651	0.754431	1.14	0.885531	1.419	0.524955	cellular response to leucine [GO:0071233]; negative regulation of TOR signaling [GO:0032007]; protein ubiquitination [GO:0016567]; ubiquitin-dependent protein catabolic process via the N-end rule pathway [GO:0071596]	leucine binding [GO:0070728]; ubiquitin protein ligase activity [GO:0061630]; zinc ion binding [GO:0008270]
Q8N0S6	Centromere protein L OS=Homo sapiens OX=9606 GN=CENPL PE=1 SV=2	1.444	0.575774	0.981	0.989001	1.418	0.746245
P53396	ATP-citrate synthase OS=Homo sapiens OX=9606 GN=ACLY PE=1 SV=3	0.845	0.869281	1.113	0.859259	1.418	0.566664	acetyl-CoA biosynthetic process [GO:0006085]; cholesterol biosynthetic process [GO:0006695]; citrate metabolic process [GO:0006101]; coenzyme A metabolic process [GO:0015936]; fatty acid biosynthetic process [GO:0006633]; lipid biosynthetic process [GO:0008610]; oxaloacetate metabolic process [GO:0006107]	ATP binding [GO:0005524]; ATP citrate synthase activity [GO:0003878]; metal ion binding [GO:0046872]
P46734	Dual specificity mitogen-activated protein kinase kinase 3 OS=Homo sapiens OX=9606 GN=MAP2K3 PE=1 SV=2	1.746	0.0584497	1.027	0.973328	1.416	0.594649	cardiac muscle contraction [GO:0060048]; cellular response to lipopolysaccharide [GO:0071222]; cellular response to sorbitol [GO:0072709]; cellular response to vascular endothelial growth factor stimulus [GO:0035924]; cellular senescence [GO:0090398]; heart development [GO:0007507]; inflammatory response [GO:0006954]; MAPK cascade [GO:0000165]; negative regulation of hippo signaling [GO:0035331];…	ATP binding [GO:0005524]; MAP kinase kinase activity [GO:0004708]; protein kinase binding [GO:0019901]; protein serine kinase activity [GO:0106310]; protein serine/threonine kinase activity [GO:0004674]; protein tyrosine kinase activity [GO:0004713]
P50479	PDZ and LIM domain protein 4 OS=Homo sapiens OX=9606 GN=PDLIM4 PE=1 SV=2	1.675	0.400025	0.931	0.997227	1.416	0.692735	actin cytoskeleton organization [GO:0030036]; actin cytoskeleton reorganization [GO:0031532]; excitatory chemical synaptic transmission [GO:0098976]; heart development [GO:0007507]; muscle structure development [GO:0061061]	actin binding [GO:0003779]; alpha-actinin binding [GO:0051393]; metal ion binding [GO:0046872]; muscle alpha-actinin binding [GO:0051371]; protein homodimerization activity [GO:0042803]; protein phosphatase binding [GO:0019903]
Q15424	Scaffold attachment factor B1 OS=Homo sapiens OX=9606 GN=SAFB PE=1 SV=4	0.997	0.964934	0.912	0.995972	1.416	0.596708	chromatin organization [GO:0006325]; intracellular estrogen receptor signaling pathway [GO:0030520]; regulation of mRNA processing [GO:0050684]; regulation of transcription by RNA polymerase II [GO:0006357]	chromatin binding [GO:0003682]; double-stranded DNA binding [GO:0003690]; RNA binding [GO:0003723]; RNA polymerase II cis-regulatory region sequence-specific DNA binding [GO:0000978]; sequence-specific DNA binding [GO:0043565]
Q9BSJ8	Extended synaptotagmin-1 OS=Homo sapiens OX=9606 GN=ESYT1 PE=1 SV=1	0.751	0.69029	1.218	0.753352	1.415	0.606955	endoplasmic reticulum-plasma membrane tethering [GO:0061817]; intermembrane lipid transfer [GO:0120009]	calcium ion binding [GO:0005509]; calcium-dependent phospholipid binding [GO:0005544]; identical protein binding [GO:0042802]; phosphatidylcholine binding [GO:0031210]; phosphatidylethanolamine binding [GO:0008429]; phosphatidylinositol binding [GO:0035091]; phospholipid transfer activity [GO:0120014]
P42677	40S ribosomal protein S27 OS=Homo sapiens OX=9606 GN=RPS27 PE=1 SV=3	1.215	0.752446	0.801	0.934676	1.414	0.636538	cytoplasmic translation [GO:0002181]; ribosomal small subunit assembly [GO:0000028]; rRNA processing [GO:0006364]; translation [GO:0006412]	DNA binding [GO:0003677]; RNA binding [GO:0003723]; structural constituent of ribosome [GO:0003735]; zinc ion binding [GO:0008270]
P22087	rRNA 2'-O-methyltransferase fibrillarin OS=Homo sapiens OX=9606 GN=FBL PE=1 SV=2	0.719	0.441272	1.43	0.138608	1.414	0.571588	box C/D RNA 3'-end processing [GO:0000494]; histone glutamine methylation [GO:1990258]; osteoblast differentiation [GO:0001649]; rRNA methylation [GO:0031167]; rRNA processing [GO:0006364]; snoRNA localization [GO:0048254]	ATPase binding [GO:0051117]; histone-glutamine methyltransferase activity [GO:1990259]; RNA binding [GO:0003723]; rRNA methyltransferase activity [GO:0008649]; TFIID-class transcription factor complex binding [GO:0001094]
Q10570	Cleavage and polyadenylation specificity factor subunit 1 OS=Homo sapiens OX=9606 GN=CPSF1 PE=1 SV=2	0.7	0.666793	1.116	0.910727	1.414	0.643865	mRNA polyadenylation [GO:0006378]; pre-mRNA cleavage required for polyadenylation [GO:0098789]	enzyme binding [GO:0019899]; mRNA 3'-UTR AU-rich region binding [GO:0035925]
Q70J99	Protein unc-13 homolog D OS=Homo sapiens OX=9606 GN=UNC13D PE=1 SV=1	0.669	0.529238	1.092	0.930292	1.414	0.608271	defense response to virus [GO:0051607]; germinal center formation [GO:0002467]; granuloma formation [GO:0002432]; natural killer cell degranulation [GO:0043320]; phagocytosis [GO:0006909]; positive regulation of exocytosis [GO:0045921]; positive regulation of regulated secretory pathway [GO:1903307]; positive regulation of substrate adhesion-dependent cell spreading [GO:1900026]; regulation of ma…	metal ion binding [GO:0046872]; small GTPase binding [GO:0031267]
Q8IYB7	DIS3-like exonuclease 2 OS=Homo sapiens OX=9606 GN=DIS3L2 PE=1 SV=4	0.865	0.999899			1.413	0.630159	cell division [GO:0051301]; miRNA catabolic process [GO:0010587]; mitotic cell cycle [GO:0000278]; mitotic sister chromatid separation [GO:0051306]; mRNA catabolic process [GO:0006402]; negative regulation of cell population proliferation [GO:0008285]; nuclear-transcribed mRNA catabolic process, exonucleolytic [GO:0000291]; nuclear-transcribed mRNA catabolic process, exonucleolytic, 3'-5' [GO:003…	3'-5'-exoribonuclease activity [GO:0000175]; magnesium ion binding [GO:0000287]; poly(U) RNA binding [GO:0008266]; ribonuclease activity [GO:0004540]
Q8IUD2	ELKS/Rab6-interacting/CAST family member 1 OS=Homo sapiens OX=9606 GN=ERC1 PE=1 SV=1	1.137	0.880006	0.872	0.996516	1.412	0.551347	I-kappaB phosphorylation [GO:0007252]; maintenance of presynaptic active zone structure [GO:0048790]; neuromuscular synaptic transmission [GO:0007274]; positive regulation of NF-kappaB transcription factor activity [GO:0051092]; protein transport [GO:0015031]; regulation of synaptic plasticity [GO:0048167]; regulation of transcription, DNA-templated [GO:0006355]; retrograde transport, endosome to…	cadherin binding [GO:0045296]; PDZ domain binding [GO:0030165]; small GTPase binding [GO:0031267]; structural constituent of presynaptic active zone [GO:0098882]
Q8TD19	Serine/threonine-protein kinase Nek9 OS=Homo sapiens OX=9606 GN=NEK9 PE=1 SV=2	0.813	0.983715	0.947	0.998234	1.412	0.596708	cell cycle [GO:0007049]; cell division [GO:0051301]; protein phosphorylation [GO:0006468]	ATP binding [GO:0005524]; metal ion binding [GO:0046872]; protein kinase binding [GO:0019901]; protein serine kinase activity [GO:0106310]; protein serine/threonine kinase activity [GO:0004674]
Q86W92	Liprin-beta-1 OS=Homo sapiens OX=9606 GN=PPFIBP1 PE=1 SV=2	0.616	0.759254			1.412	0.630159	cell adhesion [GO:0007155]; neuromuscular junction development [GO:0007528]; synapse organization [GO:0050808]	cadherin binding [GO:0045296]
Q8IWR0	Zinc finger CCCH domain-containing protein 7A OS=Homo sapiens OX=9606 GN=ZC3H7A PE=1 SV=1	0.669	0.891818	1.142	0.925735	1.411	0.741036	miRNA processing [GO:0035196]; post-transcriptional regulation of gene expression [GO:0010608]	metal ion binding [GO:0046872]; miRNA binding [GO:0035198]; RNA binding [GO:0003723]
P17612	cAMP-dependent protein kinase catalytic subunit alpha OS=Homo sapiens OX=9606 GN=PRKACA PE=1 SV=2	1.807	0.0137644	1.064	0.930739	1.41	0.578221	calcium-mediated signaling using intracellular calcium source [GO:0035584]; cell communication by electrical coupling involved in cardiac conduction [GO:0086064]; cellular response to cold [GO:0070417]; cellular response to epinephrine stimulus [GO:0071872]; cellular response to glucose stimulus [GO:0071333]; cellular response to heat [GO:0034605]; cellular response to parathyroid hormone stimulu…	AMP-activated protein kinase activity [GO:0004679]; ATP binding [GO:0005524]; cAMP-dependent protein kinase activity [GO:0004691]; magnesium ion binding [GO:0000287]; manganese ion binding [GO:0030145]; protein domain specific binding [GO:0019904]; protein kinase A regulatory subunit binding [GO:0034237]; protein kinase activity [GO:0004672]; protein kinase binding [GO:0019901]; protein serine ki…
Q9UJ68	Mitochondrial peptide methionine sulfoxide reductase OS=Homo sapiens OX=9606 GN=MSRA PE=1 SV=1	1.253	0.616342	1.121	0.924774	1.41	0.617627	cellular response to oxidative stress [GO:0034599]; methionine metabolic process [GO:0006555]; protein modification process [GO:0036211]; protein repair [GO:0030091]; response to oxidative stress [GO:0006979]	L-methionine-(S)-S-oxide reductase activity [GO:0036456]; peptide-methionine (S)-S-oxide reductase activity [GO:0008113]
Q14997	Proteasome activator complex subunit 4 OS=Homo sapiens OX=9606 GN=PSME4 PE=1 SV=2	0.819	0.959105	1.665	0.142632	1.41	0.553594	cellular response to DNA damage stimulus [GO:0006974]; DNA repair [GO:0006281]; proteasomal ubiquitin-independent protein catabolic process [GO:0010499]; spermatogenesis, exchange of chromosomal proteins [GO:0035093]	lysine-acetylated histone binding [GO:0070577]; peptidase activator activity [GO:0016504]; proteasome binding [GO:0070628]
P09651	Heterogeneous nuclear ribonucleoprotein A1 OS=Homo sapiens OX=9606 GN=HNRNPA1 PE=1 SV=5	0.816	0.802256	1.495	0.0715807	1.41	0.578221	cellular response to glucose starvation [GO:0042149]; cellular response to sodium arsenite [GO:1903936]; import into nucleus [GO:0051170]; mRNA splicing, via spliceosome [GO:0000398]; mRNA transport [GO:0051028]; negative regulation of telomere maintenance via telomerase [GO:0032211]; nuclear export [GO:0051168]; positive regulation of telomere maintenance via telomerase [GO:0032212]; regulation …	G-rich strand telomeric DNA binding [GO:0098505]; identical protein binding [GO:0042802]; miRNA binding [GO:0035198]; mRNA 3'-UTR binding [GO:0003730]; pre-mRNA binding [GO:0036002]; protein domain specific binding [GO:0019904]; RNA binding [GO:0003723]; single-stranded DNA binding [GO:0003697]; single-stranded RNA binding [GO:0003727]; telomeric repeat-containing RNA binding [GO:0061752]
P16219	Short-chain specific acyl-CoA dehydrogenase, mitochondrial OS=Homo sapiens OX=9606 GN=ACADS PE=1 SV=1	1.945	0.0210967	1.085	0.929791	1.409	0.605264	butyrate catabolic process [GO:0046359]; fatty acid beta-oxidation [GO:0006635]; fatty acid beta-oxidation using acyl-CoA dehydrogenase [GO:0033539]	acyl-CoA dehydrogenase activity [GO:0003995]; butyryl-CoA dehydrogenase activity [GO:0004085]; flavin adenine dinucleotide binding [GO:0050660]
P55210	Caspase-7 OS=Homo sapiens OX=9606 GN=CASP7 PE=1 SV=1	0.888	0.996553	1.17	0.838167	1.409	0.565847	apoptotic process [GO:0006915]; cellular response to staurosporine [GO:0072734]; execution phase of apoptosis [GO:0097194]; extrinsic apoptotic signaling pathway [GO:0097191]; fibroblast apoptotic process [GO:0044346]; heart development [GO:0007507]; inflammatory response [GO:0006954]; intrinsic apoptotic signaling pathway [GO:0097193]; neuron apoptotic process [GO:0051402]; positive regulation o…	aspartic-type endopeptidase activity [GO:0004190]; cysteine-type endopeptidase activity [GO:0004197]; cysteine-type endopeptidase activity involved in apoptotic process [GO:0097153]; cysteine-type endopeptidase activity involved in execution phase of apoptosis [GO:0097200]; cysteine-type peptidase activity [GO:0008234]; peptidase activity [GO:0008233]
Q14320	Protein FAM50A OS=Homo sapiens OX=9606 GN=FAM50A PE=1 SV=2	1.934	0.0173844	0.944	0.999882	1.408	0.639426	chromatin organization [GO:0006325]; mRNA processing [GO:0006397]; regulation of RNA splicing [GO:0043484]; RNA splicing [GO:0008380]; spermatogenesis [GO:0007283]	RNA binding [GO:0003723]
O60547	GDP-mannose 4,6 dehydratase OS=Homo sapiens OX=9606 GN=GMDS PE=1 SV=1	1.901	0.0147637	0.974	0.99212	1.408	0.654206	'de novo' GDP-L-fucose biosynthetic process [GO:0042351]; GDP-mannose metabolic process [GO:0019673]; Notch signaling pathway [GO:0007219]	GDP-mannose 4,6-dehydratase activity [GO:0008446]; identical protein binding [GO:0042802]; NADP+ binding [GO:0070401]
Q9NWS0	PIH1 domain-containing protein 1 OS=Homo sapiens OX=9606 GN=PIH1D1 PE=1 SV=1	1.565	0.132005	1.05	0.961721	1.408	0.633327	box C/D snoRNP assembly [GO:0000492]; chromatin remodeling [GO:0006338]; epithelial cell differentiation [GO:0030855]; establishment of protein localization to chromatin [GO:0071169]; negative regulation of cysteine-type endopeptidase activity involved in apoptotic signaling pathway [GO:2001268]; negative regulation of histone H3-K9 dimethylation [GO:1900110]; negative regulation of histone H3-K9…	ATPase binding [GO:0051117]; histone binding [GO:0042393]; phosphoprotein binding [GO:0051219]; protein kinase binding [GO:0019901]; RNA polymerase I core promoter sequence-specific DNA binding [GO:0001164]
Q96FQ6	Protein S100-A16 OS=Homo sapiens OX=9606 GN=S100A16 PE=1 SV=1	0.83	0.83272	0.564	0.10508	1.408	0.636538	response to calcium ion [GO:0051592]	calcium ion binding [GO:0005509]; calcium-dependent protein binding [GO:0048306]; protein homodimerization activity [GO:0042803]; RNA binding [GO:0003723]
P12830	Cadherin-1 OS=Homo sapiens OX=9606 GN=CDH1 PE=1 SV=3	0.733	0.603006	0.996	0.980766	1.408	0.597424	adherens junction organization [GO:0034332]; cell-cell adhesion [GO:0098609]; cell-cell adhesion via plasma-membrane adhesion molecules [GO:0098742]; cellular response to indole-3-methanol [GO:0071681]; cellular response to lithium ion [GO:0071285]; homophilic cell adhesion via plasma membrane adhesion molecules [GO:0007156]; negative regulation of cell migration [GO:0030336]; negative regulation…	ankyrin binding [GO:0030506]; beta-catenin binding [GO:0008013]; cadherin binding [GO:0045296]; calcium ion binding [GO:0005509]; cell adhesion molecule binding [GO:0050839]; gamma-catenin binding [GO:0045295]; GTPase activating protein binding [GO:0032794]; identical protein binding [GO:0042802]; protein tyrosine kinase binding [GO:1990782]
Q96BJ3	Axin interactor, dorsalization-associated protein OS=Homo sapiens OX=9606 GN=AIDA PE=1 SV=1	0.839	0.964934	2.159	0.0144767	1.406	0.597227	determination of ventral identity [GO:0048264]; dorsal/ventral pattern formation [GO:0009953]; negative regulation of JNK cascade [GO:0046329]; negative regulation of JUN kinase activity [GO:0043508]; negative regulation of protein-containing complex assembly [GO:0031333]	phosphatidylinositol binding [GO:0035091]; protein domain specific binding [GO:0019904]
O75533	Splicing factor 3B subunit 1 OS=Homo sapiens OX=9606 GN=SF3B1 PE=1 SV=3	0.734	0.502357	1.038	0.948673	1.406	0.585318	chromatin remodeling [GO:0006338]; mRNA splicing, via spliceosome [GO:0000398]; positive regulation of histone acetylation [GO:0035066]; positive regulation of transcription by RNA polymerase I [GO:0045943]; positive regulation of transcription by RNA polymerase II [GO:0045944]; positive regulation of transcription by RNA polymerase III [GO:0045945]; RNA splicing [GO:0008380]; RNA splicing, via t…	mRNA binding [GO:0003729]; RNA binding [GO:0003723]; splicing factor binding [GO:1990935]
A5A3E0	POTE ankyrin domain family member F OS=Homo sapiens OX=9606 GN=POTEF PE=1 SV=2	0.984	0.964934	0.959	0.997227	1.405	0.775886	retina homeostasis [GO:0001895]
Q12792	Twinfilin-1 OS=Homo sapiens OX=9606 GN=TWF1 PE=1 SV=3	1.675	0.0533629	0.907	0.992882	1.404	0.588142	actin filament depolymerization [GO:0030042]; barbed-end actin filament capping [GO:0051016]; negative regulation of actin filament polymerization [GO:0030837]; positive regulation of cardiac muscle hypertrophy [GO:0010613]; positive regulation of neuron projection development [GO:0010976]; regulation of actin phosphorylation [GO:0043538]; regulation of lamellipodium assembly [GO:0010591]; seques…	actin binding [GO:0003779]; actin filament binding [GO:0051015]; actin monomer binding [GO:0003785]; ATP binding [GO:0005524]; cadherin binding [GO:0045296]; phosphatidylinositol-4,5-bisphosphate binding [GO:0005546]
Q92625	Ankyrin repeat and SAM domain-containing protein 1A OS=Homo sapiens OX=9606 GN=ANKS1A PE=1 SV=4	1.086	0.9244	1.127	0.94096	1.404	0.717702	ephrin receptor signaling pathway [GO:0048013]; neuron remodeling [GO:0016322]; regulation of ephrin receptor signaling pathway [GO:1901187]; substrate-dependent cell migration [GO:0006929]	ephrin receptor binding [GO:0046875]
Q00796	Sorbitol dehydrogenase OS=Homo sapiens OX=9606 GN=SORD PE=1 SV=4	1.971	0.0137086	1.039	0.964779	1.403	0.599545	flagellated sperm motility [GO:0030317]; fructose biosynthetic process [GO:0046370]; glucose metabolic process [GO:0006006]; L-xylitol catabolic process [GO:0051160]; L-xylitol metabolic process [GO:0051164]; response to cadmium ion [GO:0046686]; response to copper ion [GO:0046688]; response to hormone [GO:0009725]; response to nutrient levels [GO:0031667]; response to osmotic stress [GO:0006970]…	(R,R)-butanediol dehydrogenase activity [GO:0000721]; carbohydrate binding [GO:0030246]; D-sorbitol dehydrogenase (acceptor) activity [GO:0047833]; D-xylulose reductase activity [GO:0046526]; identical protein binding [GO:0042802]; L-iditol 2-dehydrogenase activity [GO:0003939]; NAD binding [GO:0051287]; ribitol 2-dehydrogenase activity [GO:0050255]; zinc ion binding [GO:0008270]
Q9Y5P6	Mannose-1-phosphate guanyltransferase beta OS=Homo sapiens OX=9606 GN=GMPPB PE=1 SV=2	1.922	0.0212388	0.988	0.982164	1.403	0.637672	GDP-mannose biosynthetic process [GO:0009298]; protein glycosylation [GO:0006486]	GTP binding [GO:0005525]; mannose-1-phosphate guanylyltransferase activity [GO:0004475]; nucleotidyltransferase activity [GO:0016779]
Q05397	Focal adhesion kinase 1 OS=Homo sapiens OX=9606 GN=PTK2 PE=1 SV=2	0.821	0.945028	0.881	0.981989	1.402	0.630159	angiogenesis [GO:0001525]; axon guidance [GO:0007411]; cell differentiation [GO:0030154]; cell migration [GO:0016477]; cell motility [GO:0048870]; detection of muscle stretch [GO:0035995]; ephrin receptor signaling pathway [GO:0048013]; epidermal growth factor receptor signaling pathway [GO:0007173]; establishment of cell polarity [GO:0030010]; Fc-gamma receptor signaling pathway involved in phag…	actin binding [GO:0003779]; ATP binding [GO:0005524]; integrin binding [GO:0005178]; JUN kinase binding [GO:0008432]; non-membrane spanning protein tyrosine kinase activity [GO:0004715]; protein kinase binding [GO:0019901]; protein phosphatase binding [GO:0019903]; protein tyrosine kinase activity [GO:0004713]; protein tyrosine phosphatase activity [GO:0004725]; SH2 domain binding [GO:0042169]; s…
Q7Z5K2	Wings apart-like protein homolog OS=Homo sapiens OX=9606 GN=WAPL PE=1 SV=1	0.622	0.610855	1.146	0.893202	1.402	0.647572	cell division [GO:0051301]; mitotic cell cycle [GO:0000278]; negative regulation of chromatin binding [GO:0035562]; negative regulation of DNA replication [GO:0008156]; negative regulation of sister chromatid cohesion [GO:0045875]; positive regulation of fibroblast proliferation [GO:0048146]; protein localization to chromatin [GO:0071168]; regulation of chromosome condensation [GO:0060623]; regul…
Q8NBN7	Retinol dehydrogenase 13 OS=Homo sapiens OX=9606 GN=RDH13 PE=1 SV=2	0.536	0.108546	1.826	0.0680668	1.402	0.637837	eye photoreceptor cell development [GO:0042462]; response to high light intensity [GO:0009644]; retina layer formation [GO:0010842]; retinal metabolic process [GO:0042574]	NADP-retinol dehydrogenase activity [GO:0052650]
O76062	Delta(14)-sterol reductase TM7SF2 OS=Homo sapiens OX=9606 GN=TM7SF2 PE=1 SV=3			0.869	0.995972	1.402	0.695871	cholesterol biosynthetic process [GO:0006695]; sterol biosynthetic process [GO:0016126]	delta14-sterol reductase activity [GO:0050613]; NADP binding [GO:0050661]; oxidoreductase activity, acting on the CH-CH group of donors [GO:0016627]
Q8IWX8	Calcium homeostasis endoplasmic reticulum protein OS=Homo sapiens OX=9606 GN=CHERP PE=1 SV=3	1.206	0.668595	0.877	0.985624	1.4	0.659342	cellular calcium ion homeostasis [GO:0006874]; negative regulation of cell population proliferation [GO:0008285]; nervous system development [GO:0007399]; positive regulation of calcineurin-NFAT signaling cascade [GO:0070886]; release of sequestered calcium ion into cytosol [GO:0051209]; RNA processing [GO:0006396]	RNA binding [GO:0003723]; transmembrane transporter binding [GO:0044325]
P07814	Bifunctional glutamate/proline--tRNA ligase OS=Homo sapiens OX=9606 GN=EPRS1 PE=1 SV=5	0.751	0.564883	0.988	0.99212	1.4	0.594139	cellular response to insulin stimulus [GO:0032869]; cellular response to interferon-gamma [GO:0071346]; glutamyl-tRNA aminoacylation [GO:0006424]; negative regulation of translation [GO:0017148]; prolyl-tRNA aminoacylation [GO:0006433]; protein-containing complex assembly [GO:0065003]; regulation of long-chain fatty acid import into cell [GO:0140212]; tRNA aminoacylation for protein translation […	ATP binding [GO:0005524]; glutamate-tRNA ligase activity [GO:0004818]; GTPase binding [GO:0051020]; identical protein binding [GO:0042802]; proline-tRNA ligase activity [GO:0004827]; protein homodimerization activity [GO:0042803]; RNA stem-loop binding [GO:0035613]; zinc ion binding [GO:0008270]
Q63ZY3	KN motif and ankyrin repeat domain-containing protein 2 OS=Homo sapiens OX=9606 GN=KANK2 PE=1 SV=1			1.125	0.927293	1.4	0.746465	apoptotic process [GO:0006915]; kidney epithelium development [GO:0072073]; negative regulation of cell population proliferation [GO:0008285]; negative regulation of G1/S transition of mitotic cell cycle [GO:2000134]; negative regulation of intracellular estrogen receptor signaling pathway [GO:0033147]; negative regulation of programmed cell death [GO:0043069]; negative regulation of transcriptio…
Q9UNM6	26S proteasome non-ATPase regulatory subunit 13 OS=Homo sapiens OX=9606 GN=PSMD13 PE=1 SV=2	1.944	0.00379138	0.995	0.988249	1.399	0.594139	meiosis I [GO:0007127]; proteasome-mediated ubiquitin-dependent protein catabolic process [GO:0043161]; ubiquitin-dependent protein catabolic process [GO:0006511]	structural molecule activity [GO:0005198]
Q9BUE0	Mediator of RNA polymerase II transcription subunit 18 OS=Homo sapiens OX=9606 GN=MED18 PE=1 SV=1	1.204	0.825165	0.53	0.511936	1.399	0.659063	positive regulation of transcription elongation from RNA polymerase II promoter [GO:0032968]; positive regulation of transcription initiation from RNA polymerase II promoter [GO:0060261]; regulation of transcription by RNA polymerase II [GO:0006357]; RNA polymerase II preinitiation complex assembly [GO:0051123]; termination of RNA polymerase II transcription [GO:0006369]	transcription coregulator activity [GO:0003712]
Q53S33	BolA-like protein 3 OS=Homo sapiens OX=9606 GN=BOLA3 PE=1 SV=1	1.113	0.915504	0.828	0.984113	1.399	0.804442	cell redox homeostasis [GO:0045454]; iron ion homeostasis [GO:0055072]; iron-sulfur cluster assembly [GO:0016226]; protein maturation by [4Fe-4S] cluster transfer [GO:0106035]
Q86VP6	Cullin-associated NEDD8-dissociated protein 1 OS=Homo sapiens OX=9606 GN=CAND1 PE=1 SV=2	0.826	0.825902	1.211	0.632627	1.399	0.594139	cell differentiation [GO:0030154]; negative regulation of catalytic activity [GO:0043086]; positive regulation of RNA polymerase II transcription preinitiation complex assembly [GO:0045899]; protein ubiquitination [GO:0016567]; SCF complex assembly [GO:0010265]	TBP-class protein binding [GO:0017025]
Q9H0R4	Haloacid dehalogenase-like hydrolase domain-containing protein 2 OS=Homo sapiens OX=9606 GN=HDHD2 PE=1 SV=1	1.003	0.964006	1.296	0.642733	1.398	0.576982	dephosphorylation [GO:0016311]	enzyme binding [GO:0019899]; metal ion binding [GO:0046872]; phosphatase activity [GO:0016791]
P49736	DNA replication licensing factor MCM2 OS=Homo sapiens OX=9606 GN=MCM2 PE=1 SV=4	0.799	0.74464	1.122	0.843681	1.398	0.594649	apoptotic process [GO:0006915]; cellular response to interleukin-4 [GO:0071353]; cochlea development [GO:0090102]; DNA replication [GO:0006260]; DNA replication initiation [GO:0006270]; DNA unwinding involved in DNA replication [GO:0006268]; double-strand break repair via break-induced replication [GO:0000727]; mitotic DNA replication initiation [GO:1902975]; negative regulation of DNA helicase a…	ATP binding [GO:0005524]; DNA binding [GO:0003677]; DNA helicase activity [GO:0003678]; DNA replication origin binding [GO:0003688]; enzyme binding [GO:0019899]; histone binding [GO:0042393]; hydrolase activity [GO:0016787]; metal ion binding [GO:0046872]; single-stranded DNA binding [GO:0003697]
O60256	Phosphoribosyl pyrophosphate synthase-associated protein 2 OS=Homo sapiens OX=9606 GN=PRPSAP2 PE=1 SV=1	1.841	0.0270515	0.963	0.995972	1.397	0.643865	5-phosphoribose 1-diphosphate biosynthetic process [GO:0006015]; bone development [GO:0060348]; nucleobase-containing compound metabolic process [GO:0006139]; purine nucleotide biosynthetic process [GO:0006164]	enzyme inhibitor activity [GO:0004857]; identical protein binding [GO:0042802]; magnesium ion binding [GO:0000287]; ribose phosphate diphosphokinase activity [GO:0004749]
P53609	Geranylgeranyl transferase type-1 subunit beta OS=Homo sapiens OX=9606 GN=PGGT1B PE=1 SV=2	1.595	0.146233	0.786	0.930978	1.397	0.599545	protein geranylgeranylation [GO:0018344]; protein prenylation [GO:0018342]	CAAX-protein geranylgeranyltransferase activity [GO:0004662]; protein geranylgeranyltransferase activity [GO:0004661]; zinc ion binding [GO:0008270]
P10696	Alkaline phosphatase, germ cell type OS=Homo sapiens OX=9606 GN=ALPG PE=2 SV=4			0.01	2.54096e-16	1.397	0.797448	dephosphorylation [GO:0016311]	alkaline phosphatase activity [GO:0004035]; metal ion binding [GO:0046872]
Q08378	Golgin subfamily A member 3 OS=Homo sapiens OX=9606 GN=GOLGA3 PE=1 SV=2	1.097	0.869817	0.882	1	1.396	0.723599	spermatogenesis [GO:0007283]	cadherin binding [GO:0045296]
Q93009	Ubiquitin carboxyl-terminal hydrolase 7 OS=Homo sapiens OX=9606 GN=USP7 PE=1 SV=2	0.992	0.997452	1.034	0.967306	1.396	0.632691	histone H2B conserved C-terminal lysine deubiquitination [GO:0035616]; maintenance of DNA methylation [GO:0010216]; monoubiquitinated protein deubiquitination [GO:0035520]; negative regulation of NF-kappaB transcription factor activity [GO:0032088]; negative regulation of proteasomal ubiquitin-dependent protein catabolic process [GO:0032435]; positive regulation of DNA demethylation [GO:1901537];…	cysteine-type deubiquitinase activity [GO:0004843]; cysteine-type endopeptidase activity [GO:0004197]; deubiquitinase activity [GO:0101005]; Lys48-specific deubiquitinase activity [GO:1990380]; p53 binding [GO:0002039]; protein C-terminus binding [GO:0008022]; ubiquitin protein ligase binding [GO:0031625]
Q6NYC8	Phostensin OS=Homo sapiens OX=9606 GN=PPP1R18 PE=1 SV=1	0.8	0.978149	0.698	0.852203	1.396	0.717702		actin binding [GO:0003779]; phosphatase binding [GO:0019902]
Q969Z3	Mitochondrial amidoxime reducing component 2 OS=Homo sapiens OX=9606 GN=MTARC2 PE=1 SV=1	1.179	0.830915	1.021	0.973328	1.395	0.643865	cellular detoxification of nitrogen compound [GO:0070458]; detoxification of nitrogen compound [GO:0051410]; nitrate metabolic process [GO:0042126]; nitric oxide biosynthetic process [GO:0006809]	molybdenum ion binding [GO:0030151]; molybdopterin cofactor binding [GO:0043546]; nitrate reductase activity [GO:0008940]; nitrite reductase activity [GO:0098809]; oxidoreductase activity, acting on other nitrogenous compounds as donors [GO:0016661]; pyridoxal phosphate binding [GO:0030170]
Q5VZF2	Muscleblind-like protein 2 OS=Homo sapiens OX=9606 GN=MBNL2 PE=1 SV=2	0.904	0.997452			1.395	0.698364	mRNA processing [GO:0006397]; regulation of alternative mRNA splicing, via spliceosome [GO:0000381]; regulation of RNA splicing [GO:0043484]; RNA splicing [GO:0008380]	metal ion binding [GO:0046872]; RNA binding [GO:0003723]; sequence-specific double-stranded DNA binding [GO:1990837]
Q15075	Early endosome antigen 1 OS=Homo sapiens OX=9606 GN=EEA1 PE=1 SV=2	1.038	0.964637	1.041	0.960243	1.394	0.65708	early endosome to late endosome transport [GO:0045022]; endocytosis [GO:0006897]; modulation by host of viral process [GO:0044788]; synaptic vesicle to endosome fusion [GO:0016189]; vesicle fusion [GO:0006906]	1-phosphatidylinositol binding [GO:0005545]; calmodulin binding [GO:0005516]; GTP-dependent protein binding [GO:0030742]; protein homodimerization activity [GO:0042803]; zinc ion binding [GO:0008270]
Q96PC5	Melanoma inhibitory activity protein 2 OS=Homo sapiens OX=9606 GN=MIA2 PE=1 SV=4					1.394	0.772867	endoplasmic reticulum to Golgi vesicle-mediated transport [GO:0006888]; lipoprotein transport [GO:0042953]; protein exit from endoplasmic reticulum [GO:0032527]; protein localization to endoplasmic reticulum exit site [GO:0070973]; protein secretion [GO:0009306]; vesicle cargo loading [GO:0035459]	cargo receptor activity [GO:0038024]; enzyme activator activity [GO:0008047]
Q9UHD1	Cysteine and histidine-rich domain-containing protein 1 OS=Homo sapiens OX=9606 GN=CHORDC1 PE=1 SV=2	1.733	0.0254423	1.067	0.930739	1.393	0.607926	centrosome duplication [GO:0051298]; chaperone-mediated protein folding [GO:0061077]; negative regulation of Rho-dependent protein serine/threonine kinase activity [GO:2000299]; regulation of cellular response to heat [GO:1900034]; regulation of centrosome duplication [GO:0010824]	ADP binding [GO:0043531]; ATP binding [GO:0005524]; Hsp90 protein binding [GO:0051879]; zinc ion binding [GO:0008270]
Q15417	Calponin-3 OS=Homo sapiens OX=9606 GN=CNN3 PE=1 SV=1	2.154	0.000395597	0.86	0.954697	1.392	0.597509	actomyosin structure organization [GO:0031032]; epithelial cell differentiation [GO:0030855]	actin binding [GO:0003779]; cadherin binding involved in cell-cell adhesion [GO:0098641]; calmodulin binding [GO:0005516]
Q8N122	Regulatory-associated protein of mTOR OS=Homo sapiens OX=9606 GN=RPTOR PE=1 SV=1					1.392	0.654206	cellular response to amino acid stimulus [GO:0071230]; cellular response to DNA damage stimulus [GO:0006974]; cellular response to hypoxia [GO:0071456]; cellular response to leucine [GO:0071233]; cellular response to nutrient levels [GO:0031669]; cellular response to osmotic stress [GO:0071470]; cellular response to starvation [GO:0009267]; negative regulation of autophagy [GO:0010507]; phosphory…	14-3-3 protein binding [GO:0071889]; protein kinase activator activity [GO:0030295]; protein kinase binding [GO:0019901]; protein serine/threonine kinase inhibitor activity [GO:0030291]; protein-containing complex binding [GO:0044877]; protein-macromolecule adaptor activity [GO:0030674]; RNA polymerase III type 1 promoter sequence-specific DNA binding [GO:0001002]; RNA polymerase III type 2 promo…
Q14914	Prostaglandin reductase 1 OS=Homo sapiens OX=9606 GN=PTGR1 PE=1 SV=2	1.64	0.0979728	1.001	0.978597	1.391	0.648081	leukotriene B4 metabolic process [GO:0036102]; leukotriene metabolic process [GO:0006691]; lipoxin A4 metabolic process [GO:2001302]; prostaglandin metabolic process [GO:0006693]; response to antineoplastic agent [GO:0097327]	13-lipoxin reductase activity [GO:0036185]; 13-prostaglandin reductase activity [GO:0036132]; 15-oxoprostaglandin 13-oxidase activity [GO:0047522]; 2-alkenal reductase (NADP+) activity [GO:0035798]; leukotriene B4 12-hydroxy dehydrogenase activity [GO:0097257]
Q96KG9	N-terminal kinase-like protein OS=Homo sapiens OX=9606 GN=SCYL1 PE=1 SV=1	0.836	0.964934	0.95	0.999882	1.391	0.604149	inflammatory response [GO:0006954]; neuron development [GO:0048666]; protein localization [GO:0008104]; retrograde vesicle-mediated transport, Golgi to endoplasmic reticulum [GO:0006890]; spinal cord motor neuron differentiation [GO:0021522]	ATP binding [GO:0005524]; cadherin binding [GO:0045296]; DNA binding [GO:0003677]; protein tyrosine kinase activity [GO:0004713]
P30519	Heme oxygenase 2 OS=Homo sapiens OX=9606 GN=HMOX2 PE=1 SV=2	1.958	0.0171513	0.731	0.806601	1.39	0.676625	heme catabolic process [GO:0042167]; heme oxidation [GO:0006788]; iron ion homeostasis [GO:0055072]; response to hypoxia [GO:0001666]; response to oxidative stress [GO:0006979]	heme binding [GO:0020037]; heme oxygenase (decyclizing) activity [GO:0004392]; metal ion binding [GO:0046872]
Q96C86	m7GpppX diphosphatase OS=Homo sapiens OX=9606 GN=DCPS PE=1 SV=2	1.61	0.110039	0.706	0.653596	1.39	0.607622	cellular response to menadione [GO:0036245]; deadenylation-dependent decapping of nuclear-transcribed mRNA [GO:0000290]; exonucleolytic catabolism of deadenylated mRNA [GO:0043928]; methylguanosine-cap decapping [GO:0110156]; mRNA cis splicing, via spliceosome [GO:0045292]; negative regulation of programmed cell death [GO:0043069]; nuclear-transcribed mRNA catabolic process, deadenylation-depende…	exoribonuclease activity [GO:0004532]; identical protein binding [GO:0042802]; m7G(5')pppN diphosphatase activity [GO:0050072]; RNA 7-methylguanosine cap binding [GO:0000340]
Q7RTS9	Dymeclin OS=Homo sapiens OX=9606 GN=DYM PE=1 SV=1	1.248	0.777873	0.734	0.939459	1.39	0.787159	bone development [GO:0060348]; Golgi organization [GO:0007030]	enzyme binding [GO:0019899]
O75717	WD repeat and HMG-box DNA-binding protein 1 OS=Homo sapiens OX=9606 GN=WDHD1 PE=1 SV=1	1.093	0.880006	1.127	0.893656	1.39	0.607867	DNA repair [GO:0006281]; DNA-templated DNA replication [GO:0006261]; mitotic cell cycle [GO:0000278]	chromatin binding [GO:0003682]; DNA binding [GO:0003677]
P53597	Succinate--CoA ligase [ADP/GDP-forming] subunit alpha, mitochondrial OS=Homo sapiens OX=9606 GN=SUCLG1 PE=1 SV=4	0.946	0.997452	1.095	0.912011	1.39	0.659869	succinyl-CoA catabolic process [GO:1901289]; tricarboxylic acid cycle [GO:0006099]	nucleotide binding [GO:0000166]; RNA binding [GO:0003723]; succinate-CoA ligase (ADP-forming) activity [GO:0004775]; succinate-CoA ligase (GDP-forming) activity [GO:0004776]
P30622	CAP-Gly domain-containing linker protein 1 OS=Homo sapiens OX=9606 GN=CLIP1 PE=1 SV=2	0.853	0.973586	0.872	0.979552	1.39	0.583188	cytoplasmic microtubule organization [GO:0031122]; microtubule bundle formation [GO:0001578]; mitotic cell cycle [GO:0000278]; positive regulation of microtubule polymerization [GO:0031116]	identical protein binding [GO:0042802]; microtubule binding [GO:0008017]; microtubule plus-end binding [GO:0051010]; tubulin binding [GO:0015631]; zinc ion binding [GO:0008270]
P25685	DnaJ homolog subfamily B member 1 OS=Homo sapiens OX=9606 GN=DNAJB1 PE=1 SV=4	1.831	0.0111295	0.859	0.9237	1.389	0.599545	chaperone cofactor-dependent protein refolding [GO:0051085]; forebrain development [GO:0030900]; negative regulation of inclusion body assembly [GO:0090084]; negative regulation of transcription by RNA polymerase II [GO:0000122]; negative regulation of transcription from RNA polymerase II promoter in response to stress [GO:0097201]; positive regulation of ATP-dependent activity [GO:0032781]; regu…	ATPase activator activity [GO:0001671]; ATPase binding [GO:0051117]; cadherin binding [GO:0045296]; chaperone binding [GO:0051087]; Hsp70 protein binding [GO:0030544]; protein folding chaperone [GO:0044183]; transcription corepressor activity [GO:0003714]; unfolded protein binding [GO:0051082]
Q86V48	Leucine zipper protein 1 OS=Homo sapiens OX=9606 GN=LUZP1 PE=1 SV=2			1.186	0.896387	1.389	0.647572	artery development [GO:0060840]; neural fold bending [GO:0021503]; ventricular septum development [GO:0003281]
Q9NWS8	Required for meiotic nuclear division protein 1 homolog OS=Homo sapiens OX=9606 GN=RMND1 PE=1 SV=2	0.809	0.950879	1.152	0.888046	1.388	0.599545	positive regulation of mitochondrial translation [GO:0070131]; translation [GO:0006412]
Q6I9Y2	THO complex subunit 7 homolog OS=Homo sapiens OX=9606 GN=THOC7 PE=1 SV=3	0.626	0.530961	0.96	0.997227	1.388	0.705144	mRNA export from nucleus [GO:0006406]; mRNA processing [GO:0006397]; RNA splicing [GO:0008380]; viral mRNA export from host cell nucleus [GO:0046784]	RNA binding [GO:0003723]
P18564	Integrin beta-6 OS=Homo sapiens OX=9606 GN=ITGB6 PE=1 SV=2	0.618	0.661784	0.998	0.98785	1.388	0.686449	bone development [GO:0060348]; bronchiole development [GO:0060435]; cell adhesion [GO:0007155]; cell adhesion mediated by integrin [GO:0033627]; cell migration [GO:0016477]; cell morphogenesis [GO:0000902]; cell-matrix adhesion [GO:0007160]; cellular response to ionizing radiation [GO:0071479]; enamel mineralization [GO:0070166]; hard palate development [GO:0060022]; immune response [GO:0006955];…	integrin binding [GO:0005178]; signaling receptor activity [GO:0038023]; virus receptor activity [GO:0001618]
P17301	Integrin alpha-2 OS=Homo sapiens OX=9606 GN=ITGA2 PE=1 SV=1	0.986	0.996553	1.281	0.651349	1.387	0.659063	animal organ morphogenesis [GO:0009887]; blood coagulation [GO:0007596]; cell adhesion [GO:0007155]; cell adhesion mediated by integrin [GO:0033627]; cell population proliferation [GO:0008283]; cell-cell adhesion [GO:0098609]; cell-matrix adhesion [GO:0007160]; cell-substrate adhesion [GO:0031589]; cellular response to estradiol stimulus [GO:0071392]; cellular response to mechanical stimulus [GO:…	amyloid-beta binding [GO:0001540]; collagen binding [GO:0005518]; collagen binding involved in cell-matrix adhesion [GO:0098639]; collagen receptor activity [GO:0038064]; heparan sulfate proteoglycan binding [GO:0043395]; integrin binding [GO:0005178]; laminin binding [GO:0043236]; metal ion binding [GO:0046872]; protein-containing complex binding [GO:0044877]; virus receptor activity [GO:0001618]
Q9NTJ3	Structural maintenance of chromosomes protein 4 OS=Homo sapiens OX=9606 GN=SMC4 PE=1 SV=2	0.8	0.808442	0.997	0.980766	1.386	0.607636	cell division [GO:0051301]; kinetochore organization [GO:0051383]; meiotic chromosome condensation [GO:0010032]; meiotic chromosome segregation [GO:0045132]; mitotic chromosome condensation [GO:0007076]; mitotic sister chromatid segregation [GO:0000070]; positive regulation of chromosome condensation [GO:1905821]; positive regulation of chromosome segregation [GO:0051984]; positive regulation of …	ATP binding [GO:0005524]; ATP hydrolysis activity [GO:0016887]; chromatin binding [GO:0003682]; single-stranded DNA binding [GO:0003697]
P09874	Poly [ADP-ribose] polymerase 1 OS=Homo sapiens OX=9606 GN=PARP1 PE=1 SV=4	0.698	0.538554	1.003	0.978597	1.386	0.643865	apoptotic process [GO:0006915]; ATP generation from poly-ADP-D-ribose [GO:1990966]; cellular response to amyloid-beta [GO:1904646]; cellular response to DNA damage stimulus [GO:0006974]; cellular response to insulin stimulus [GO:0032869]; cellular response to oxidative stress [GO:0034599]; cellular response to UV [GO:0034644]; cellular response to zinc ion [GO:0071294]; DNA ADP-ribosylation [GO:0…	DNA binding [GO:0003677]; enzyme binding [GO:0019899]; histone deacetylase binding [GO:0042826]; identical protein binding [GO:0042802]; NAD binding [GO:0051287]; NAD DNA ADP-ribosyltransferase activity [GO:0140294]; NAD+ ADP-ribosyltransferase activity [GO:0003950]; NAD+-protein ADP-ribosyltransferase activity [GO:1990404]; nuclear estrogen receptor binding [GO:0030331]; protein kinase binding […
Q96AB6	Protein N-terminal asparagine amidohydrolase OS=Homo sapiens OX=9606 GN=NTAN1 PE=1 SV=3			1.168	0.893202	1.386	0.756928	adult locomotory behavior [GO:0008344]; memory [GO:0007613]; ubiquitin-dependent protein catabolic process [GO:0006511]	protein-N-terminal asparagine amidohydrolase activity [GO:0008418]
Q8ND04	Protein SMG8 OS=Homo sapiens OX=9606 GN=SMG8 PE=1 SV=1			0.934	1	1.385	0.761823	nuclear-transcribed mRNA catabolic process, nonsense-mediated decay [GO:0000184]; regulation of protein kinase activity [GO:0045859]
Q6NTF9	Rhomboid domain-containing protein 2 OS=Homo sapiens OX=9606 GN=RHBDD2 PE=1 SV=2	1.059	0.907874	2.398	0.029725	1.384	0.654132	endoplasmic reticulum unfolded protein response [GO:0030968]; ubiquitin-dependent ERAD pathway [GO:0030433]	misfolded protein binding [GO:0051787]; serine-type endopeptidase activity [GO:0004252]
Q9Y535	DNA-directed RNA polymerase III subunit RPC8 OS=Homo sapiens OX=9606 GN=POLR3H PE=1 SV=1	0.984	0.964934			1.384	0.806206	defense response to virus [GO:0051607]; innate immune response [GO:0045087]; nucleobase-containing compound metabolic process [GO:0006139]; transcription by RNA polymerase III [GO:0006383]; transcription initiation from RNA polymerase III promoter [GO:0006384]	DNA binding [GO:0003677]; DNA-directed 5'-3' RNA polymerase activity [GO:0003899]
Q08174	Protocadherin-1 OS=Homo sapiens OX=9606 GN=PCDH1 PE=1 SV=2	0.623	0.577835	0.783	0.925965	1.384	0.636538	cell adhesion [GO:0007155]; cell-cell signaling [GO:0007267]; homophilic cell adhesion via plasma membrane adhesion molecules [GO:0007156]; nervous system development [GO:0007399]	calcium ion binding [GO:0005509]
Q6P1A2	Lysophospholipid acyltransferase 5 OS=Homo sapiens OX=9606 GN=LPCAT3 PE=1 SV=1	1.459	0.564883	1.063	0.961721	1.383	0.843689	chylomicron assembly [GO:0034378]; endoplasmic reticulum membrane organization [GO:0090158]; intestinal stem cell homeostasis [GO:0036335]; lipid modification [GO:0030258]; negative regulation of inflammatory response [GO:0050728]; negative regulation of response to endoplasmic reticulum stress [GO:1903573]; phosphatidylcholine acyl-chain remodeling [GO:0036151]; phosphatidylcholine biosynthetic …	1-acylglycerol-3-phosphate O-acyltransferase activity [GO:0003841]; 1-acylglycerophosphocholine O-acyltransferase activity [GO:0047184]; 1-acylglycerophosphoethanolamine O-acyltransferase activity [GO:0106262]; 1-acylglycerophosphoserine O-acyltransferase activity [GO:0106263]; 2-acylglycerol-3-phosphate O-acyltransferase activity [GO:0047144]; acyltransferase activity [GO:0016746]; lysophospholi…
Q9UMR5	Lysosomal thioesterase PPT2 OS=Homo sapiens OX=9606 GN=PPT2 PE=1 SV=4	0.655	0.705934	1.094	0.937564	1.383	0.714627	fatty-acyl-CoA biosynthetic process [GO:0046949]	palmitoyl hydrolase activity [GO:0098599]; palmitoyl-(protein) hydrolase activity [GO:0008474]; thiolester hydrolase activity [GO:0016790]
P51553	Isocitrate dehydrogenase [NAD] subunit gamma, mitochondrial OS=Homo sapiens OX=9606 GN=IDH3G PE=1 SV=1	1.648	0.0813491	1.007	0.978597	1.382	0.682268	carbohydrate metabolic process [GO:0005975]; isocitrate metabolic process [GO:0006102]; tricarboxylic acid cycle [GO:0006099]	ATP binding [GO:0005524]; isocitrate dehydrogenase (NAD+) activity [GO:0004449]; magnesium ion binding [GO:0000287]; NAD binding [GO:0051287]
P19367	Hexokinase-1 OS=Homo sapiens OX=9606 GN=HK1 PE=1 SV=3	0.793	0.720781	0.965	0.997227	1.381	0.608652	canonical glycolysis [GO:0061621]; carbohydrate phosphorylation [GO:0046835]; cellular glucose homeostasis [GO:0001678]; establishment of protein localization to mitochondrion [GO:0072655]; fructose 6-phosphate metabolic process [GO:0006002]; glucose 6-phosphate metabolic process [GO:0051156]; glucose metabolic process [GO:0006006]; glycolytic process [GO:0006096]; inflammatory response [GO:00069…	ATP binding [GO:0005524]; fructokinase activity [GO:0008865]; glucokinase activity [GO:0004340]; glucosamine kinase activity [GO:0047931]; glucose binding [GO:0005536]; hexokinase activity [GO:0004396]; mannokinase activity [GO:0019158]; peptidoglycan binding [GO:0042834]
P51398	28S ribosomal protein S29, mitochondrial OS=Homo sapiens OX=9606 GN=DAP3 PE=1 SV=1	1.669	0.100695	0.857	0.976109	1.379	0.687593	apoptotic signaling pathway [GO:0097190]; mitochondrial translation [GO:0032543]	GTP binding [GO:0005525]; RNA binding [GO:0003723]; structural constituent of ribosome [GO:0003735]
P00387	NADH-cytochrome b5 reductase 3 OS=Homo sapiens OX=9606 GN=CYB5R3 PE=1 SV=3	0.859	0.896283	1.712	0.00827822	1.379	0.613128	blood circulation [GO:0008015]; cholesterol biosynthetic process [GO:0006695]; nitric oxide biosynthetic process [GO:0006809]	cytochrome-b5 reductase activity, acting on NAD(P)H [GO:0004128]; FAD binding [GO:0071949]
Q9P260	RAB11-binding protein RELCH OS=Homo sapiens OX=9606 GN=RELCH PE=1 SV=2	0.701	0.814067	1.357	0.666415	1.378	0.636538	intracellular cholesterol transport [GO:0032367]
P02649	Apolipoprotein E OS=Homo sapiens OX=9606 GN=APOE PE=1 SV=1					1.378	0.836285	AMPA glutamate receptor clustering [GO:0097113]; amyloid precursor protein metabolic process [GO:0042982]; artery morphogenesis [GO:0048844]; cellular calcium ion homeostasis [GO:0006874]; cGMP-mediated signaling [GO:0019934]; cholesterol catabolic process [GO:0006707]; cholesterol efflux [GO:0033344]; cholesterol homeostasis [GO:0042632]; cholesterol metabolic process [GO:0008203]; chylomicron r…	amyloid-beta binding [GO:0001540]; antioxidant activity [GO:0016209]; cholesterol transfer activity [GO:0120020]; enzyme binding [GO:0019899]; heparan sulfate proteoglycan binding [GO:0043395]; heparin binding [GO:0008201]; identical protein binding [GO:0042802]; lipid binding [GO:0008289]; lipid transporter activity [GO:0005319]; lipoprotein particle binding [GO:0071813]; low-density lipoprotein…
Q9Y6Y8	SEC23-interacting protein OS=Homo sapiens OX=9606 GN=SEC23IP PE=1 SV=1	0.869	0.981546	1.116	0.91823	1.377	0.581635	endoplasmic reticulum to Golgi vesicle-mediated transport [GO:0006888]; Golgi organization [GO:0007030]; intracellular protein transport [GO:0006886]	metal ion binding [GO:0046872]; phospholipase activity [GO:0004620]; RNA binding [GO:0003723]
P40818	Ubiquitin carboxyl-terminal hydrolase 8 OS=Homo sapiens OX=9606 GN=USP8 PE=1 SV=1	0.614	0.445707	1.113	0.925965	1.377	0.631495	cellular response to dexamethasone stimulus [GO:0071549]; cellular response to nerve growth factor stimulus [GO:1990090]; endosome organization [GO:0007032]; mitotic cytokinesis [GO:0000281]; positive regulation of canonical Wnt signaling pathway [GO:0090263]; protein deubiquitination [GO:0016579]; protein K48-linked deubiquitination [GO:0071108]; protein K63-linked deubiquitination [GO:0070536];…	cadherin binding [GO:0045296]; cysteine-type deubiquitinase activity [GO:0004843]; cysteine-type endopeptidase activity [GO:0004197]; SH3 domain binding [GO:0017124]
P20936	Ras GTPase-activating protein 1 OS=Homo sapiens OX=9606 GN=RASA1 PE=1 SV=1	0.56	0.477962	1.325	0.760945	1.377	0.631495	blood vessel morphogenesis [GO:0048514]; ephrin receptor signaling pathway [GO:0048013]; intracellular signal transduction [GO:0035556]; mitotic cytokinesis [GO:0000281]; negative regulation of apoptotic process [GO:0043066]; negative regulation of cell adhesion [GO:0007162]; negative regulation of cell-matrix adhesion [GO:0001953]; negative regulation of neuron apoptotic process [GO:0043524]; ne…	GTPase activator activity [GO:0005096]; GTPase activity [GO:0003924]; GTPase binding [GO:0051020]; phosphotyrosine residue binding [GO:0001784]; potassium channel inhibitor activity [GO:0019870]; signaling receptor binding [GO:0005102]
Q9H7D7	WD repeat-containing protein 26 OS=Homo sapiens OX=9606 GN=WDR26 PE=1 SV=3	1.391	0.344137	1.145	0.881605	1.375	0.643865	proteasome-mediated ubiquitin-dependent protein catabolic process [GO:0043161]
O75400	Pre-mRNA-processing factor 40 homolog A OS=Homo sapiens OX=9606 GN=PRPF40A PE=1 SV=2	0.936	0.999899	0.78	0.893656	1.375	0.638463	cell cycle [GO:0007049]; cell division [GO:0051301]; cell migration [GO:0016477]; cytoskeleton organization [GO:0007010]; mRNA cis splicing, via spliceosome [GO:0045292]; mRNA splicing, via spliceosome [GO:0000398]; regulation of cell shape [GO:0008360]; regulation of cytokinesis [GO:0032465]	RNA binding [GO:0003723]
O75586	Mediator of RNA polymerase II transcription subunit 6 OS=Homo sapiens OX=9606 GN=MED6 PE=1 SV=2	0.647	0.826012	1.539	0.441881	1.375	0.68661	positive regulation of transcription by RNA polymerase II [GO:0045944]; positive regulation of transcription elongation from RNA polymerase II promoter [GO:0032968]; positive regulation of transcription initiation from RNA polymerase II promoter [GO:0060261]; regulation of transcription by RNA polymerase II [GO:0006357]; RNA polymerase II preinitiation complex assembly [GO:0051123]; somatic stem …	DNA binding [GO:0003677]; transcription coactivator activity [GO:0003713]; transcription coactivator binding [GO:0001223]
Q99614	Tetratricopeptide repeat protein 1 OS=Homo sapiens OX=9606 GN=TTC1 PE=1 SV=1	2.3	0.00192608	0.82	0.943712	1.373	0.695871	protein folding [GO:0006457]	unfolded protein binding [GO:0051082]
P19634	Sodium/hydrogen exchanger 1 OS=Homo sapiens OX=9606 GN=SLC9A1 PE=1 SV=2	0.751	0.964006	0.896	0.997038	1.371	0.787035	cardiac muscle cell contraction [GO:0086003]; cardiac muscle cell differentiation [GO:0055007]; cell migration [GO:0016477]; cellular response to acidic pH [GO:0071468]; cellular response to antibiotic [GO:0071236]; cellular response to cold [GO:0070417]; cellular response to electrical stimulus [GO:0071257]; cellular response to epinephrine stimulus [GO:0071872]; cellular response to hypoxia [GO…	calcium-dependent protein binding [GO:0048306]; calmodulin binding [GO:0005516]; molecular adaptor activity [GO:0060090]; phosphatidylinositol-4,5-bisphosphate binding [GO:0005546]; potassium:proton antiporter activity [GO:0015386]; protein phosphatase 2B binding [GO:0030346]; protein-macromolecule adaptor activity [GO:0030674]; sodium:proton antiporter activity [GO:0015385]; sodium:proton antipo…
P13716	Delta-aminolevulinic acid dehydratase OS=Homo sapiens OX=9606 GN=ALAD PE=1 SV=1	2.016	0.0064748	0.935	1	1.37	0.683064	cellular response to interleukin-4 [GO:0071353]; cellular response to lead ion [GO:0071284]; heme biosynthetic process [GO:0006783]; negative regulation of proteasomal protein catabolic process [GO:1901799]; protein homooligomerization [GO:0051260]; protoporphyrinogen IX biosynthetic process [GO:0006782]; response to activity [GO:0014823]; response to aluminum ion [GO:0010044]; response to amino …	catalytic activity [GO:0003824]; identical protein binding [GO:0042802]; porphobilinogen synthase activity [GO:0004655]; proteasome core complex binding [GO:1904854]; zinc ion binding [GO:0008270]
Q00534	Cyclin-dependent kinase 6 OS=Homo sapiens OX=9606 GN=CDK6 PE=1 SV=1	1.378	0.624554	0.934	0.995972	1.37	0.741423	astrocyte development [GO:0014002]; cell dedifferentiation [GO:0043697]; cell division [GO:0051301]; dentate gyrus development [GO:0021542]; G1/S transition of mitotic cell cycle [GO:0000082]; generation of neurons [GO:0048699]; gliogenesis [GO:0042063]; hematopoietic stem cell differentiation [GO:0060218]; lateral ventricle development [GO:0021670]; negative regulation of cell cycle [GO:0045786]…	ATP binding [GO:0005524]; cyclin binding [GO:0030332]; cyclin-dependent protein serine/threonine kinase activity [GO:0004693]; FBXO family protein binding [GO:0098770]; protein serine kinase activity [GO:0106310]; RNA polymerase II CTD heptapeptide repeat kinase activity [GO:0008353]
Q9Y5B9	FACT complex subunit SPT16 OS=Homo sapiens OX=9606 GN=SUPT16H PE=1 SV=1	0.801	0.755039	1.126	0.851673	1.37	0.624859	DNA repair [GO:0006281]; DNA replication [GO:0006260]; DNA replication-independent chromatin organization [GO:0034724]; nucleosome assembly [GO:0006334]; nucleosome disassembly [GO:0006337]; positive regulation of DNA-templated transcription, elongation [GO:0032786]; positive regulation of transcription elongation from RNA polymerase II promoter [GO:0032968]; transcription by RNA polymerase II [G…	nucleosome binding [GO:0031491]; RNA binding [GO:0003723]
Q13155	Aminoacyl tRNA synthase complex-interacting multifunctional protein 2 OS=Homo sapiens OX=9606 GN=AIMP2 PE=1 SV=2	1.616	0.0709491	1.15	0.836665	1.369	0.643865	apoptotic process [GO:0006915]; negative regulation of cell population proliferation [GO:0008285]; positive regulation of aminoacyl-tRNA ligase activity [GO:1903632]; positive regulation of neuron death [GO:1901216]; positive regulation of protein ubiquitination [GO:0031398]; protein ubiquitination [GO:0016567]; protein-containing complex assembly [GO:0065003]; translation [GO:0006412]; type II p…	molecular adaptor activity [GO:0060090]
Q96D71	RalBP1-associated Eps domain-containing protein 1 OS=Homo sapiens OX=9606 GN=REPS1 PE=1 SV=3	0.718	0.783982	1.345	0.643759	1.369	0.625859	endocytosis [GO:0006897]; endosomal transport [GO:0016197]; receptor-mediated endocytosis [GO:0006898]	calcium ion binding [GO:0005509]; SH3 domain binding [GO:0017124]
Q96EK9	Protein KTI12 homolog OS=Homo sapiens OX=9606 GN=KTI12 PE=1 SV=1	2.239	0.0687638	1.041	0.968321	1.368	0.722665	regulation of transcription by RNA polymerase II [GO:0006357]; tRNA wobble uridine modification [GO:0002098]	ATP binding [GO:0005524]
Q9BPX3	Condensin complex subunit 3 OS=Homo sapiens OX=9606 GN=NCAPG PE=1 SV=1	0.791	0.820529	1.419	0.411868	1.368	0.653917	cell division [GO:0051301]; mitotic chromosome condensation [GO:0007076]; positive regulation of chromosome condensation [GO:1905821]; positive regulation of chromosome segregation [GO:0051984]; positive regulation of chromosome separation [GO:1905820]
Q9NVX7	Kelch repeat and BTB domain-containing protein 4 OS=Homo sapiens OX=9606 GN=KBTBD4 PE=1 SV=3	1.022	0.960191	1.336	0.656189	1.365	0.814792
Q9NQG5	Regulation of nuclear pre-mRNA domain-containing protein 1B OS=Homo sapiens OX=9606 GN=RPRD1B PE=1 SV=1	0.836	0.844799	1.328	0.305575	1.365	0.630159	dephosphorylation of RNA polymerase II C-terminal domain [GO:0070940]; mRNA 3'-end processing [GO:0031124]; positive regulation of cell population proliferation [GO:0008284]; positive regulation of transcription by RNA polymerase II [GO:0045944]; regulation of cell cycle process [GO:0010564]	identical protein binding [GO:0042802]; RNA polymerase II complex binding [GO:0000993]
O94855	Protein transport protein Sec24D OS=Homo sapiens OX=9606 GN=SEC24D PE=1 SV=2	0.678	0.674599	0.831	0.961721	1.365	0.637672	COPII-coated vesicle cargo loading [GO:0090110]; endoplasmic reticulum to Golgi vesicle-mediated transport [GO:0006888]; in utero embryonic development [GO:0001701]; intracellular protein transport [GO:0006886]	SNARE binding [GO:0000149]; zinc ion binding [GO:0008270]
Q92667	A-kinase anchor protein 1, mitochondrial OS=Homo sapiens OX=9606 GN=AKAP1 PE=1 SV=1			1.203	0.893202	1.365	0.785324	antiviral innate immune response [GO:0140374]; apoptotic process [GO:0006915]	protein kinase A regulatory subunit binding [GO:0034237]; RNA binding [GO:0003723]
Q96QA5	Gasdermin-A OS=Homo sapiens OX=9606 GN=GSDMA PE=1 SV=4					1.365	0.826144	apoptotic process [GO:0006915]; defense response to bacterium [GO:0042742]; pyroptosis [GO:0070269]	phosphatidylinositol-4,5-bisphosphate binding [GO:0005546]; phosphatidylinositol-4-phosphate binding [GO:0070273]; phosphatidylserine binding [GO:0001786]
Q9BVJ6	U3 small nucleolar RNA-associated protein 14 homolog A OS=Homo sapiens OX=9606 GN=UTP14A PE=1 SV=1	0.716	0.889776	1.042	0.960243	1.364	0.656382	rRNA processing [GO:0006364]	RNA binding [GO:0003723]
P22102	Trifunctional purine biosynthetic protein adenosine-3 OS=Homo sapiens OX=9606 GN=GART PE=1 SV=1	0.927	0.973394	1.33	0.321009	1.363	0.632044	'de novo' AMP biosynthetic process [GO:0044208]; 'de novo' IMP biosynthetic process [GO:0006189]; 'de novo' XMP biosynthetic process [GO:0097294]; adenine biosynthetic process [GO:0046084]; brainstem development [GO:0003360]; cerebellum development [GO:0021549]; cerebral cortex development [GO:0021987]; glycine metabolic process [GO:0006544]; GMP biosynthetic process [GO:0006177]; purine nucleoti…	ATP binding [GO:0005524]; metal ion binding [GO:0046872]; phosphoribosylamine-glycine ligase activity [GO:0004637]; phosphoribosylformylglycinamidine cyclo-ligase activity [GO:0004641]; phosphoribosylglycinamide formyltransferase activity [GO:0004644]
P04264	Keratin, type II cytoskeletal 1 OS=Homo sapiens OX=9606 GN=KRT1 PE=1 SV=6	1.144	0.855772	1.667	0.010157	14.344	1.89177e-16	complement activation, lectin pathway [GO:0001867]; establishment of skin barrier [GO:0061436]; fibrinolysis [GO:0042730]; intermediate filament organization [GO:0045109]; keratinization [GO:0031424]; negative regulation of inflammatory response [GO:0050728]; peptide cross-linking [GO:0018149]; protein heterotetramerization [GO:0051290]; regulation of angiogenesis [GO:0045765]; response to oxidat…	carbohydrate binding [GO:0030246]; protein heterodimerization activity [GO:0046982]; signaling receptor activity [GO:0038023]; structural constituent of skin epidermis [GO:0030280]
Q9BR61	Acyl-CoA-binding domain-containing protein 6 OS=Homo sapiens OX=9606 GN=ACBD6 PE=1 SV=1	0.758	0.869817	1.381	0.604157	1.362	0.629644		fatty-acyl-CoA binding [GO:0000062]; lipid binding [GO:0008289]
O95819	Mitogen-activated protein kinase kinase kinase kinase 4 OS=Homo sapiens OX=9606 GN=MAP4K4 PE=1 SV=2	0.733	0.861539	1.043	0.967435	1.362	0.649308	intracellular signal transduction [GO:0035556]; MAPK cascade [GO:0000165]; negative regulation of apoptotic process [GO:0043066]; negative regulation of cell-matrix adhesion [GO:0001953]; neuron projection morphogenesis [GO:0048812]; positive regulation of ARF protein signal transduction [GO:0032014]; positive regulation of cell migration [GO:0030335]; positive regulation of focal adhesion assemb…	ATP binding [GO:0005524]; creatine kinase activity [GO:0004111]; microtubule binding [GO:0008017]; protein serine kinase activity [GO:0106310]; protein serine/threonine kinase activity [GO:0004674]
Q8IWJ2	GRIP and coiled-coil domain-containing protein 2 OS=Homo sapiens OX=9606 GN=GCC2 PE=1 SV=4			0.595	0.529558	1.362	0.707892	Golgi ribbon formation [GO:0090161]; late endosome to Golgi transport [GO:0034499]; microtubule anchoring [GO:0034453]; microtubule organizing center organization [GO:0031023]; protein localization to Golgi apparatus [GO:0034067]; protein targeting to lysosome [GO:0006622]; recycling endosome to Golgi transport [GO:0071955]; regulation of protein exit from endoplasmic reticulum [GO:0070861]; retr…	identical protein binding [GO:0042802]; small GTPase binding [GO:0031267]
P35237	Serpin B6 OS=Homo sapiens OX=9606 GN=SERPINB6 PE=1 SV=3	2.101	0.000804001	0.976	0.997038	1.361	0.634623	cellular response to osmotic stress [GO:0071470]; negative regulation of endopeptidase activity [GO:0010951]; sensory perception of sound [GO:0007605]	protease binding [GO:0002020]; serine-type endopeptidase inhibitor activity [GO:0004867]
Q8TF05	Serine/threonine-protein phosphatase 4 regulatory subunit 1 OS=Homo sapiens OX=9606 GN=PPP4R1 PE=1 SV=1	0.789	0.923204	1.25	0.753618	1.361	0.651491	protein dephosphorylation [GO:0006470]; protein phosphorylation [GO:0006468]; signal transduction [GO:0007165]	protein phosphatase regulator activity [GO:0019888]
P78345	Ribonuclease P protein subunit p38 OS=Homo sapiens OX=9606 GN=RPP38 PE=1 SV=2	1.83	0.133923	1.111	0.918687	1.359	0.706253	rRNA processing [GO:0006364]; tRNA 5'-leader removal [GO:0001682]	ribonuclease P activity [GO:0004526]; ribonuclease P RNA binding [GO:0033204]
A0AVT1	Ubiquitin-like modifier-activating enzyme 6 OS=Homo sapiens OX=9606 GN=UBA6 PE=1 SV=1	0.699	0.564883	1.168	0.833119	1.359	0.630159	amygdala development [GO:0021764]; cellular response to DNA damage stimulus [GO:0006974]; dendritic spine development [GO:0060996]; hippocampus development [GO:0021766]; learning [GO:0007612]; locomotory behavior [GO:0007626]; protein modification by small protein conjugation [GO:0032446]; protein ubiquitination [GO:0016567]; ubiquitin-dependent protein catabolic process [GO:0006511]	ATP binding [GO:0005524]; FAT10 activating enzyme activity [GO:0019780]; ubiquitin activating enzyme activity [GO:0004839]
Q8IUX4	DNA dC->dU-editing enzyme APOBEC-3F OS=Homo sapiens OX=9606 GN=APOBEC3F PE=1 SV=3	1.364	0.376204	0.994	0.985995	1.358	0.636538	base conversion or substitution editing [GO:0016553]; cytidine to uridine editing [GO:0016554]; defense response to virus [GO:0051607]; DNA cytosine deamination [GO:0070383]; DNA demethylation [GO:0080111]; innate immune response [GO:0045087]; negative regulation of single stranded viral RNA replication via double stranded DNA intermediate [GO:0045869]; negative regulation of transposition [GO:00…	cytidine deaminase activity [GO:0004126]; deoxycytidine deaminase activity [GO:0047844]; identical protein binding [GO:0042802]; RNA binding [GO:0003723]; zinc ion binding [GO:0008270]
Q13751	Laminin subunit beta-3 OS=Homo sapiens OX=9606 GN=LAMB3 PE=1 SV=1	0.895	0.997452	0.842	0.967306	1.358	0.636538	animal organ morphogenesis [GO:0009887]; basement membrane assembly [GO:0070831]; brown fat cell differentiation [GO:0050873]; cell migration [GO:0016477]; endodermal cell differentiation [GO:0035987]; epidermis development [GO:0008544]; substrate adhesion-dependent cell spreading [GO:0034446]; tissue development [GO:0009888]	extracellular matrix structural constituent [GO:0005201]; protein-containing complex binding [GO:0044877]; structural molecule activity [GO:0005198]
Q9NPF4	Probable tRNA N6-adenosine threonylcarbamoyltransferase OS=Homo sapiens OX=9606 GN=OSGEP PE=1 SV=1	0.625	0.337327	1.446	0.343525	1.358	0.700643	tRNA threonylcarbamoyladenosine modification [GO:0002949]	metal ion binding [GO:0046872]; N(6)-L-threonylcarbamoyladenine synthase activity [GO:0061711]
Q15365	Poly(rC)-binding protein 1 OS=Homo sapiens OX=9606 GN=PCBP1 PE=1 SV=2	1.813	0.0130226	0.931	0.990808	1.357	0.636538	positive regulation of transcription by RNA polymerase II [GO:0045944]; regulation of gene expression [GO:0010468]; regulation of RNA metabolic process [GO:0051252]; viral RNA genome replication [GO:0039694]	cadherin binding [GO:0045296]; DNA-binding transcription factor activity, RNA polymerase II-specific [GO:0000981]; mRNA binding [GO:0003729]; RNA binding [GO:0003723]; sequence-specific single stranded DNA binding [GO:0098847]; single-stranded DNA binding [GO:0003697]
Q9UPQ8	Dolichol kinase OS=Homo sapiens OX=9606 GN=DOLK PE=1 SV=1	1.719	0.38323	1.548	0.731827	1.356	0.806796	dolichyl diphosphate biosynthetic process [GO:0006489]; dolichyl monophosphate biosynthetic process [GO:0043048]; phosphorylation [GO:0016310]	dolichol kinase activity [GO:0004168]
Q9UQE7	Structural maintenance of chromosomes protein 3 OS=Homo sapiens OX=9606 GN=SMC3 PE=1 SV=2	0.955	0.999947	1.038	0.960134	1.356	0.686449	cell division [GO:0051301]; DNA repair [GO:0006281]; establishment of meiotic sister chromatid cohesion [GO:0034089]; meiotic cell cycle [GO:0051321]; mitotic cell cycle [GO:0000278]; mitotic sister chromatid cohesion [GO:0007064]; mitotic spindle assembly [GO:0090307]; regulation of DNA replication [GO:0006275]; sister chromatid cohesion [GO:0007062]; stem cell population maintenance [GO:0019827]	ATP binding [GO:0005524]; ATP hydrolysis activity [GO:0016887]; beta-tubulin binding [GO:0048487]; chromatin binding [GO:0003682]; cohesin loading activity [GO:0061775]; double-stranded DNA binding [GO:0003690]; dynein complex binding [GO:0070840]; mediator complex binding [GO:0036033]; microtubule motor activity [GO:0003777]; protein heterodimerization activity [GO:0046982]
Q96LD8	Sentrin-specific protease 8 OS=Homo sapiens OX=9606 GN=SENP8 PE=1 SV=1	1.232	0.828128	1.102	0.973328	1.354	0.843935	post-translational protein modification [GO:0043687]; protein deneddylation [GO:0000338]; protein deubiquitination [GO:0016579]	cysteine-type peptidase activity [GO:0008234]; deNEDDylase activity [GO:0019784]
O76003	Glutaredoxin-3 OS=Homo sapiens OX=9606 GN=GLRX3 PE=1 SV=2	1.701	0.0333061	0.929	0.990808	1.353	0.641095	[2Fe-2S] cluster assembly [GO:0044571]; cell redox homeostasis [GO:0045454]; cellular iron ion homeostasis [GO:0006879]; iron ion homeostasis [GO:0055072]; iron-sulfur cluster assembly [GO:0016226]; negative regulation of cardiac muscle hypertrophy [GO:0010614]; protein maturation by iron-sulfur cluster transfer [GO:0097428]; regulation of the force of heart contraction [GO:0002026]	glutathione oxidoreductase activity [GO:0097573]; identical protein binding [GO:0042802]; iron-sulfur cluster binding [GO:0051536]; metal ion binding [GO:0046872]; protein kinase C binding [GO:0005080]; RNA binding [GO:0003723]
A4D1S5	Ras-related protein Rab-19 OS=Homo sapiens OX=9606 GN=RAB19 PE=1 SV=2	1.195	0.703008	1.08	0.932766	1.353	0.727131	autophagosome assembly [GO:0000045]; intracellular protein transport [GO:0006886]	GTP binding [GO:0005525]; GTPase activity [GO:0003924]
Q6ZSR9	Uncharacterized protein FLJ45252 OS=Homo sapiens OX=9606 PE=2 SV=2	0.914	0.997452	1.201	0.841058	1.353	0.686449
Q16787	Laminin subunit alpha-3 OS=Homo sapiens OX=9606 GN=LAMA3 PE=1 SV=2	0.625	0.412042	0.757	0.851154	1.353	0.697057	animal organ morphogenesis [GO:0009887]; axon guidance [GO:0007411]; cell migration [GO:0016477]; cell-cell adhesion [GO:0098609]; endodermal cell differentiation [GO:0035987]; epidermis development [GO:0008544]; hemidesmosome assembly [GO:0031581]; integrin-mediated signaling pathway [GO:0007229]; morphogenesis of a polarized epithelium [GO:0001738]; regulation of cell adhesion [GO:0030155]; reg…	extracellular matrix structural constituent [GO:0005201]; integrin binding [GO:0005178]; structural molecule activity [GO:0005198]
Q712K3	Ubiquitin-conjugating enzyme E2 R2 OS=Homo sapiens OX=9606 GN=UBE2R2 PE=1 SV=1	0.191	4.69708e-06	1.259	0.753685	1.353	0.688935	protein K48-linked ubiquitination [GO:0070936]; protein monoubiquitination [GO:0006513]; protein polyubiquitination [GO:0000209]; ubiquitin-dependent protein catabolic process [GO:0006511]	ATP binding [GO:0005524]; ubiquitin conjugating enzyme activity [GO:0061631]; ubiquitin-protein transferase activity [GO:0004842]
Q9UQ88	Cyclin-dependent kinase 11A OS=Homo sapiens OX=9606 GN=CDK11A PE=1 SV=4	0.777	0.944271	1.214	0.841058	1.352	0.617865	apoptotic process [GO:0006915]; mitotic cell cycle [GO:0000278]; protein phosphorylation [GO:0006468]; regulation of apoptotic process [GO:0042981]; regulation of cell cycle [GO:0051726]; regulation of cell growth [GO:0001558]; regulation of centrosome cycle [GO:0046605]; regulation of mitotic cell cycle [GO:0007346]; regulation of mRNA processing [GO:0050684]; regulation of RNA splicing [GO:0043…	ATP binding [GO:0005524]; cyclin-dependent protein serine/threonine kinase activity [GO:0004693]; protein kinase activity [GO:0004672]; protein serine kinase activity [GO:0106310]; protein serine/threonine kinase activity [GO:0004674]
Q7L2H7	Eukaryotic translation initiation factor 3 subunit M OS=Homo sapiens OX=9606 GN=EIF3M PE=1 SV=1	1.663	0.0455655	0.846	0.930975	1.351	0.643865	cytoplasmic translational initiation [GO:0002183]; formation of cytoplasmic translation initiation complex [GO:0001732]; translational initiation [GO:0006413]	translation initiation factor activity [GO:0003743]; translation initiation factor binding [GO:0031369]
Q29RF7	Sister chromatid cohesion protein PDS5 homolog A OS=Homo sapiens OX=9606 GN=PDS5A PE=1 SV=1	0.689	0.761927	1.269	0.7535	1.35	0.636538	cell division [GO:0051301]; DNA repair [GO:0006281]; mitotic sister chromatid cohesion [GO:0007064]; negative regulation of DNA replication [GO:0008156]
Q13480	GRB2-associated-binding protein 1 OS=Homo sapiens OX=9606 GN=GAB1 PE=1 SV=2			0.827	0.986834	1.35	0.756928	actin cytoskeleton reorganization [GO:0031532]; angiogenesis [GO:0001525]; endothelial cell chemotaxis to vascular endothelial growth factor [GO:0090668]; epidermal growth factor receptor signaling pathway [GO:0007173]; insulin receptor signaling pathway [GO:0008286]; positive regulation of angiogenesis [GO:0045766]; positive regulation of cell migration by vascular endothelial growth factor sign…	signaling adaptor activity [GO:0035591]
Q9H477	Ribokinase OS=Homo sapiens OX=9606 GN=RBKS PE=1 SV=1			0.275	0.0109923	1.35	0.794723	D-ribose catabolic process [GO:0019303]; pentose-phosphate shunt [GO:0006098]	ATP binding [GO:0005524]; identical protein binding [GO:0042802]; metal ion binding [GO:0046872]; ribokinase activity [GO:0004747]
Q9UKY7	Protein CDV3 homolog OS=Homo sapiens OX=9606 GN=CDV3 PE=1 SV=1	0.753	0.749555	0.922	1	1.349	0.727131
P14550	Aldo-keto reductase family 1 member A1 OS=Homo sapiens OX=9606 GN=AKR1A1 PE=1 SV=3	1.825	0.0130226	0.86	0.950541	1.348	0.651763	aldehyde catabolic process [GO:0046185]; cellular detoxification of aldehyde [GO:0110095]; D-glucuronate catabolic process [GO:0042840]; daunorubicin metabolic process [GO:0044597]; doxorubicin metabolic process [GO:0044598]; glucuronate catabolic process to xylulose 5-phosphate [GO:0019640]; glutathione derivative biosynthetic process [GO:1901687]; L-ascorbic acid biosynthetic process [GO:001985…	alditol:NADP+ 1-oxidoreductase activity [GO:0004032]; aldo-keto reductase (NADP) activity [GO:0004033]; allyl-alcohol dehydrogenase activity [GO:0047655]; glucuronolactone reductase activity [GO:0047941]; glycerol dehydrogenase [NADP+] activity [GO:0047956]; L-glucuronate reductase activity [GO:0047939]; methylglyoxal reductase (NADPH-dependent, acetol producing) [GO:1990002]; oxidoreductase acti…
Q9NRD1	F-box only protein 6 OS=Homo sapiens OX=9606 GN=FBXO6 PE=1 SV=1	1.186	0.837187	1.644	0.446709	1.348	0.702145	DNA damage checkpoint signaling [GO:0000077]; DNA repair [GO:0006281]; glycoprotein catabolic process [GO:0006516]; proteolysis [GO:0006508]; response to unfolded protein [GO:0006986]; SCF-dependent proteasomal ubiquitin-dependent protein catabolic process [GO:0031146]; ubiquitin-dependent ERAD pathway [GO:0030433]	carbohydrate binding [GO:0030246]; ubiquitin protein ligase activity [GO:0061630]
P53701	Holocytochrome c-type synthase OS=Homo sapiens OX=9606 GN=HCCS PE=1 SV=1	1.054	0.927622	2.14	0.0298425	1.348	0.729776	animal organ morphogenesis [GO:0009887]; cytochrome c-heme linkage [GO:0018063]	heme binding [GO:0020037]; holocytochrome-c synthase activity [GO:0004408]; metal ion binding [GO:0046872]
Q8TDQ7	Glucosamine-6-phosphate isomerase 2 OS=Homo sapiens OX=9606 GN=GNPDA2 PE=1 SV=1	0.97	0.964934	1.487	0.643759	1.347	0.690822	carbohydrate metabolic process [GO:0005975]; glucosamine catabolic process [GO:0006043]; N-acetylglucosamine catabolic process [GO:0006046]; N-acetylneuraminate catabolic process [GO:0019262]; UDP-N-acetylglucosamine biosynthetic process [GO:0006048]	glucosamine-6-phosphate deaminase activity [GO:0004342]; identical protein binding [GO:0042802]
Q9HAT2	Sialate O-acetylesterase OS=Homo sapiens OX=9606 GN=SIAE PE=1 SV=1	0.952	0.977373	0.902	1	1.347	0.820289	carbohydrate metabolic process [GO:0005975]; regulation of immune system process [GO:0002682]	sialate 4-O-acetylesterase activity [GO:0106331]; sialate 9-O-acetylesterase activity [GO:0106330]; sialate O-acetylesterase activity [GO:0001681]
P48553	Trafficking protein particle complex subunit 10 OS=Homo sapiens OX=9606 GN=TRAPPC10 PE=1 SV=2	0.751	0.941641	1.369	0.613747	1.347	0.700643	early endosome to Golgi transport [GO:0034498]; endoplasmic reticulum to Golgi vesicle-mediated transport [GO:0006888]; intra-Golgi vesicle-mediated transport [GO:0006891]; vesicle coating [GO:0006901]; vesicle tethering [GO:0099022]
Q9UBE0	SUMO-activating enzyme subunit 1 OS=Homo sapiens OX=9606 GN=SAE1 PE=1 SV=1	1.659	0.0814568	0.951	0.999958	1.346	0.703045	positive regulation of protein sumoylation [GO:0033235]; positive regulation of protein targeting to mitochondrion [GO:1903955]; protein modification by small protein conjugation [GO:0032446]; protein sumoylation [GO:0016925]	ATP-dependent protein binding [GO:0043008]; enzyme activator activity [GO:0008047]; protein C-terminus binding [GO:0008022]; protein heterodimerization activity [GO:0046982]; small protein activating enzyme binding [GO:0044388]; ubiquitin activating enzyme activity [GO:0004839]
P34932	Heat shock 70 kDa protein 4 OS=Homo sapiens OX=9606 GN=HSPA4 PE=1 SV=4	0.978	0.999899	1.068	0.925965	1.346	0.647572	chaperone-mediated protein complex assembly [GO:0051131]; protein folding [GO:0006457]; protein insertion into mitochondrial outer membrane [GO:0045040]; response to unfolded protein [GO:0006986]	ATP binding [GO:0005524]; ATP-dependent protein folding chaperone [GO:0140662]
Q13753	Laminin subunit gamma-2 OS=Homo sapiens OX=9606 GN=LAMC2 PE=1 SV=2	1.202	0.713315	0.916	1	1.345	0.727131	animal organ morphogenesis [GO:0009887]; cell adhesion [GO:0007155]; dendrite development [GO:0016358]; epidermis development [GO:0008544]; motor neuron axon guidance [GO:0008045]; positive regulation of cell migration [GO:0030335]; positive regulation of cell population proliferation [GO:0008284]; tissue development [GO:0009888]	heparin binding [GO:0008201]; signaling receptor binding [GO:0005102]
Q15021	Condensin complex subunit 1 OS=Homo sapiens OX=9606 GN=NCAPD2 PE=1 SV=3	0.753	0.611519	1.208	0.725667	1.345	0.649043	cell division [GO:0051301]; meiotic chromosome condensation [GO:0010032]; mitotic chromosome condensation [GO:0007076]; positive regulation of chromosome condensation [GO:1905821]	histone binding [GO:0042393]
Q68EM7	Rho GTPase-activating protein 17 OS=Homo sapiens OX=9606 GN=ARHGAP17 PE=1 SV=1	0.768	0.904462	0.89	0.990808	1.343	0.636538	actin filament organization [GO:0007015]; calcium-ion regulated exocytosis [GO:0017156]; regulation of actin cytoskeleton organization [GO:0032956]; regulation of Rac protein signal transduction [GO:0035020]; signal transduction [GO:0007165]	GTPase activator activity [GO:0005096]; SH3 domain binding [GO:0017124]
Q06190	Serine/threonine-protein phosphatase 2A regulatory subunit B'' subunit alpha OS=Homo sapiens OX=9606 GN=PPP2R3A PE=1 SV=1					1.343	0.82446	eye photoreceptor cell differentiation [GO:0001754]; negative regulation of canonical Wnt signaling pathway [GO:0090090]; positive regulation of canonical Wnt signaling pathway [GO:0090263]; positive regulation of protein catabolic process [GO:0045732]; protein dephosphorylation [GO:0006470]; regulation of cell migration involved in somitogenic axis elongation [GO:0090249]; somatic muscle develop…	calcium ion binding [GO:0005509]; protein phosphatase regulator activity [GO:0019888]; protein-macromolecule adaptor activity [GO:0030674]
Q96CU9	FAD-dependent oxidoreductase domain-containing protein 1 OS=Homo sapiens OX=9606 GN=FOXRED1 PE=1 SV=2					1.343	0.79687	mitochondrial respiratory chain complex I assembly [GO:0032981]	oxidoreductase activity [GO:0016491]
P23229	Integrin alpha-6 OS=Homo sapiens OX=9606 GN=ITGA6 PE=1 SV=5	0.841	0.857713	1.044	0.957266	1.341	0.653879	cell adhesion mediated by integrin [GO:0033627]; cell-cell adhesion [GO:0098609]; cell-matrix adhesion [GO:0007160]; cell-substrate adhesion [GO:0031589]; cell-substrate junction assembly [GO:0007044]; ectodermal cell differentiation [GO:0010668]; integrin-mediated signaling pathway [GO:0007229]; leukocyte migration [GO:0050900]; nail development [GO:0035878]; negative regulation of extrinsic apo…	cadherin binding [GO:0045296]; insulin-like growth factor I binding [GO:0031994]; integrin binding [GO:0005178]; metal ion binding [GO:0046872]; neuregulin binding [GO:0038132]
Q6ULP2	Aftiphilin OS=Homo sapiens OX=9606 GN=AFTPH PE=1 SV=3					1.341	0.754028	intracellular transport [GO:0046907]; protein transport [GO:0015031]	clathrin binding [GO:0030276]
Q6NVY1	3-hydroxyisobutyryl-CoA hydrolase, mitochondrial OS=Homo sapiens OX=9606 GN=HIBCH PE=1 SV=2	1.611	0.131543	0.957	0.995972	1.34	0.735715	branched-chain amino acid catabolic process [GO:0009083]; valine catabolic process [GO:0006574]	3-hydroxyisobutyryl-CoA hydrolase activity [GO:0003860]
Q9Y376	Calcium-binding protein 39 OS=Homo sapiens OX=9606 GN=CAB39 PE=1 SV=1	1.576	0.0844805	1.127	0.865871	1.34	0.639473	activation of protein kinase activity [GO:0032147]; cellular hypotonic response [GO:0071476]; intracellular signal transduction [GO:0035556]; negative regulation of potassium ion transmembrane transport [GO:1901380]; negative regulation of potassium ion transmembrane transporter activity [GO:1901017]; peptidyl-serine phosphorylation [GO:0018105]; positive regulation of peptidyl-threonine phosphor…	kinase binding [GO:0019900]; protein kinase activator activity [GO:0030295]; protein serine/threonine kinase activator activity [GO:0043539]
Q9UKA9	Polypyrimidine tract-binding protein 2 OS=Homo sapiens OX=9606 GN=PTBP2 PE=1 SV=1	1.195	0.869817	0.66	0.903646	1.34	0.848259	cerebellum development [GO:0021549]; mRNA splice site selection [GO:0006376]; negative regulation of RNA splicing [GO:0033119]; regulation of neural precursor cell proliferation [GO:2000177]; regulation of RNA splicing [GO:0043484]; spinal cord development [GO:0021510]	mRNA binding [GO:0003729]; RNA binding [GO:0003723]
Q9Y2A7	Nck-associated protein 1 OS=Homo sapiens OX=9606 GN=NCKAP1 PE=1 SV=1	0.643	0.324441	1.232	0.728913	1.34	0.717591	apoptotic process [GO:0006915]; cell migration [GO:0016477]; cell morphogenesis [GO:0000902]; cell projection assembly [GO:0030031]; central nervous system development [GO:0007417]; cortical actin cytoskeleton organization [GO:0030866]; neuron projection morphogenesis [GO:0048812]; positive regulation of actin filament polymerization [GO:0030838]; positive regulation of Arp2/3 complex-mediated ac…
P22694	cAMP-dependent protein kinase catalytic subunit beta OS=Homo sapiens OX=9606 GN=PRKACB PE=1 SV=2	1.764	0.067792	1.01	0.978597	1.339	0.662621	adenylate cyclase-modulating G protein-coupled receptor signaling pathway [GO:0007188]; high-density lipoprotein particle assembly [GO:0034380]; negative regulation of smoothened signaling pathway involved in dorsal/ventral neural tube patterning [GO:1901621]; neural tube closure [GO:0001843]; protein kinase A signaling [GO:0010737]; protein phosphorylation [GO:0006468]; regulation of protein pro…	AMP-activated protein kinase activity [GO:0004679]; ATP binding [GO:0005524]; cAMP-dependent protein kinase activity [GO:0004691]; magnesium ion binding [GO:0000287]; protein serine kinase activity [GO:0106310]; protein serine/threonine kinase activity [GO:0004674]; ubiquitin protein ligase binding [GO:0031625]
Q9H832	Ubiquitin-conjugating enzyme E2 Z OS=Homo sapiens OX=9606 GN=UBE2Z PE=1 SV=2	1.4	0.328649	0.815	0.949133	1.339	0.717591	apoptotic process [GO:0006915]; negative regulation of apoptotic process [GO:0043066]; positive regulation of apoptotic process [GO:0043065]; ubiquitin-dependent protein catabolic process [GO:0006511]	ATP binding [GO:0005524]; cysteine-type endopeptidase inhibitor activity [GO:0004869]; ubiquitin conjugating enzyme activity [GO:0061631]
Q14694	Ubiquitin carboxyl-terminal hydrolase 10 OS=Homo sapiens OX=9606 GN=USP10 PE=1 SV=2	0.879	0.982391	0.92	0.998752	1.339	0.738305	autophagy [GO:0006914]; cellular response to DNA damage stimulus [GO:0006974]; cellular response to interleukin-1 [GO:0071347]; DNA damage response, signal transduction by p53 class mediator [GO:0030330]; negative regulation of I-kappaB kinase/NF-kappaB signaling [GO:0043124]; protein deubiquitination [GO:0016579]; regulation of autophagy [GO:0010506]; translesion synthesis [GO:0019985]; ubiquiti…	cysteine-type deubiquitinase activity [GO:0004843]; cysteine-type endopeptidase activity [GO:0004197]; p53 binding [GO:0002039]; RNA binding [GO:0003723]; transmembrane transporter binding [GO:0044325]
P06132	Uroporphyrinogen decarboxylase OS=Homo sapiens OX=9606 GN=UROD PE=1 SV=2	1.514	0.244322	0.722	0.79334	1.338	0.746245	heme biosynthetic process [GO:0006783]; porphyrin-containing compound catabolic process [GO:0006787]; porphyrin-containing compound metabolic process [GO:0006778]; protoporphyrinogen IX biosynthetic process [GO:0006782]	uroporphyrinogen decarboxylase activity [GO:0004853]
Q9NVM6	DnaJ homolog subfamily C member 17 OS=Homo sapiens OX=9606 GN=DNAJC17 PE=1 SV=1	1.128	0.825825	1.376	0.597197	1.338	0.652474	negative regulation of transcription by RNA polymerase II [GO:0000122]; spliceosomal complex disassembly [GO:0000390]; toxin transport [GO:1901998]	RNA binding [GO:0003723]
Q15020	Squamous cell carcinoma antigen recognized by T-cells 3 OS=Homo sapiens OX=9606 GN=SART3 PE=1 SV=1	1.01	0.964934	0.933	1	1.338	0.736664	cell morphogenesis [GO:0000902]; hematopoietic stem cell proliferation [GO:0071425]; homeostasis of number of cells [GO:0048872]; mRNA splicing, via spliceosome [GO:0000398]; nucleosome assembly [GO:0006334]; positive regulation of histone deubiquitination [GO:1903586]; regulation of gene expression [GO:0010468]; spliceosomal snRNP assembly [GO:0000387]; spliceosomal tri-snRNP complex assembly [G…	histone binding [GO:0042393]; RNA binding [GO:0003723]; U4 snRNA binding [GO:0030621]; U6 snRNA binding [GO:0017070]; U6atac snRNA binding [GO:0030624]; ubiquitin-specific protease binding [GO:1990381]
Q9UJF2	Ras GTPase-activating protein nGAP OS=Homo sapiens OX=9606 GN=RASAL2 PE=1 SV=2	0.839	0.996553	1.186	0.888189	1.338	0.746781	adipose tissue development [GO:0060612]; gene expression [GO:0010467]; multicellular organism growth [GO:0035264]; regulation of GTPase activity [GO:0043087]; regulation of protein activation cascade [GO:2000257]; response to dietary excess [GO:0002021]; response to glucose [GO:0009749]; signal transduction [GO:0007165]	GTPase activator activity [GO:0005096]
Q9BZH6	WD repeat-containing protein 11 OS=Homo sapiens OX=9606 GN=WDR11 PE=1 SV=1	0.69	0.727397	1.277	0.736907	1.338	0.67701	cilium assembly [GO:0060271]; head development [GO:0060322]; heart development [GO:0007507]; intracellular protein transport [GO:0006886]; multicellular organism growth [GO:0035264]; regulation of smoothened signaling pathway [GO:0008589]; vesicle tethering to Golgi [GO:0099041]
O43837	Isocitrate dehydrogenase [NAD] subunit beta, mitochondrial OS=Homo sapiens OX=9606 GN=IDH3B PE=1 SV=2	2.226	0.00206863	0.818	0.943712	1.337	0.728635	2-oxoglutarate metabolic process [GO:0006103]; isocitrate metabolic process [GO:0006102]; NADH metabolic process [GO:0006734]; tricarboxylic acid cycle [GO:0006099]	electron transfer activity [GO:0009055]; isocitrate dehydrogenase (NAD+) activity [GO:0004449]; magnesium ion binding [GO:0000287]; NAD binding [GO:0051287]
O00410	Importin-5 OS=Homo sapiens OX=9606 GN=IPO5 PE=1 SV=4	0.836	0.860964	1.198	0.724892	1.337	0.670584	cellular response to amino acid stimulus [GO:0071230]; negative regulation of cyclin-dependent protein serine/threonine kinase activity [GO:0045736]; NLS-bearing protein import into nucleus [GO:0006607]; positive regulation of protein import into nucleus [GO:0042307]; protein import into nucleus [GO:0006606]; ribosomal protein import into nucleus [GO:0006610]	GTPase inhibitor activity [GO:0005095]; nuclear import signal receptor activity [GO:0061608]; nuclear localization sequence binding [GO:0008139]; RNA binding [GO:0003723]; small GTPase binding [GO:0031267]
Q86YH6	All trans-polyprenyl-diphosphate synthase PDSS2 OS=Homo sapiens OX=9606 GN=PDSS2 PE=1 SV=2	1.399	0.510866	0.938	0.997227	1.335	0.71613	cerebellum development [GO:0021549]; isoprenoid biosynthetic process [GO:0008299]; regulation of body fluid levels [GO:0050878]; ubiquinone biosynthetic process [GO:0006744]	all-trans-decaprenyl-diphosphate synthase activity [GO:0097269]; prenyltransferase activity [GO:0004659]; protein heterodimerization activity [GO:0046982]; trans-hexaprenyltranstransferase activity [GO:0000010]; trans-octaprenyltranstransferase activity [GO:0050347]
O43933	Peroxisome biogenesis factor 1 OS=Homo sapiens OX=9606 GN=PEX1 PE=1 SV=1	0.693	0.923204	0.844	0.985216	1.335	0.728823	microtubule-based peroxisome localization [GO:0060152]; peroxisome organization [GO:0007031]; protein import into peroxisome matrix [GO:0016558]; protein targeting to peroxisome [GO:0006625]	ATP binding [GO:0005524]; ATP hydrolysis activity [GO:0016887]; protein C-terminus binding [GO:0008022]; protein-containing complex binding [GO:0044877]
P57737	Coronin-7 OS=Homo sapiens OX=9606 GN=CORO7 PE=1 SV=2	0.697	0.723271	0.953	0.999882	1.334	0.652474	actin filament organization [GO:0007015]; actin filament polymerization [GO:0030041]; cell migration [GO:0016477]; establishment of cell polarity [GO:0030010]; Golgi organization [GO:0007030]; Golgi to endosome transport [GO:0006895]; positive regulation of hippo signaling [GO:0035332]; protein transport [GO:0015031]	actin binding [GO:0003779]; actin filament binding [GO:0051015]
P50225	Sulfotransferase 1A1 OS=Homo sapiens OX=9606 GN=SULT1A1 PE=1 SV=3					1.334	0.738499	3'-phosphoadenosine 5'-phosphosulfate metabolic process [GO:0050427]; amine metabolic process [GO:0009308]; catecholamine metabolic process [GO:0006584]; estrogen metabolic process [GO:0008210]; ethanol catabolic process [GO:0006068]; flavonoid metabolic process [GO:0009812]; sulfation [GO:0051923]; xenobiotic metabolic process [GO:0006805]	3'-phosphoadenosine 5'-phosphosulfate binding [GO:0050656]; aryl sulfotransferase activity [GO:0004062]; flavonol 3-sulfotransferase activity [GO:0047894]; steroid sulfotransferase activity [GO:0050294]; sulfotransferase activity [GO:0008146]
Q96CB9	5-methylcytosine rRNA methyltransferase NSUN4 OS=Homo sapiens OX=9606 GN=NSUN4 PE=1 SV=2	1.942	0.0571761	0.703	0.900867	1.333	0.736651	RNA methylation [GO:0001510]; rRNA methylation [GO:0031167]	methyltransferase activity [GO:0008168]; rRNA (cytosine-C5-)-methyltransferase activity [GO:0009383]; rRNA binding [GO:0019843]
O60231	Pre-mRNA-splicing factor ATP-dependent RNA helicase DHX16 OS=Homo sapiens OX=9606 GN=DHX16 PE=1 SV=2	0.631	0.597701	1.19	0.856244	1.333	0.659342	mRNA splicing, via spliceosome [GO:0000398]; RNA splicing [GO:0008380]	ATP binding [GO:0005524]; ATP hydrolysis activity [GO:0016887]; RNA binding [GO:0003723]; RNA helicase activity [GO:0003724]
Q8NAV1	Pre-mRNA-splicing factor 38A OS=Homo sapiens OX=9606 GN=PRPF38A PE=1 SV=1	1.644	0.0744874	0.912	0.995972	1.332	0.717702	mRNA splicing, via spliceosome [GO:0000398]	RNA binding [GO:0003723]
Q13243	Serine/arginine-rich splicing factor 5 OS=Homo sapiens OX=9606 GN=SRSF5 PE=1 SV=1	1.573	0.190673	0.979	0.989176	1.332	0.648081	cellular response to insulin stimulus [GO:0032869]; liver regeneration [GO:0097421]; mRNA processing [GO:0006397]; mRNA splice site selection [GO:0006376]; mRNA splicing, via spliceosome [GO:0000398]; positive regulation of RNA splicing [GO:0033120]; regulation of cell cycle [GO:0051726]	mRNA binding [GO:0003729]; protein kinase B binding [GO:0043422]; RNA binding [GO:0003723]
Q9H0D6	5'-3' exoribonuclease 2 OS=Homo sapiens OX=9606 GN=XRN2 PE=1 SV=1	0.905	0.978149	1.083	0.927221	1.332	0.71613	DNA catabolic process, exonucleolytic [GO:0000738]; hippocampus development [GO:0021766]; mRNA processing [GO:0006397]; neuron differentiation [GO:0030182]; nuclear-transcribed mRNA catabolic process [GO:0000956]; retina development in camera-type eye [GO:0060041]; RNA catabolic process [GO:0006401]; RNA metabolic process [GO:0016070]; RNA processing [GO:0006396]; rRNA processing [GO:0006364]; sp…	3'-5'-exoribonuclease activity [GO:0000175]; 5'-3' exonuclease activity [GO:0008409]; 5'-3' exoribonuclease activity [GO:0004534]; identical protein binding [GO:0042802]; metal ion binding [GO:0046872]; nuclease activity [GO:0004518]; RNA binding [GO:0003723]; transcription termination site sequence-specific DNA binding [GO:0001147]
Q66K14	TBC1 domain family member 9B OS=Homo sapiens OX=9606 GN=TBC1D9B PE=1 SV=3	0.772	0.942552	1.092	0.94096	1.332	0.659063	activation of GTPase activity [GO:0090630]	calcium ion binding [GO:0005509]; GTPase activator activity [GO:0005096]
Q15334	Lethal(2) giant larvae protein homolog 1 OS=Homo sapiens OX=9606 GN=LLGL1 PE=1 SV=3			0.967	0.980766	1.332	0.755675	axonogenesis [GO:0007409]; cortical actin cytoskeleton organization [GO:0030866]; establishment of spindle orientation [GO:0051294]; establishment or maintenance of epithelial cell apical/basal polarity [GO:0045197]; exocytosis [GO:0006887]; Golgi to plasma membrane transport [GO:0006893]; protein-containing complex assembly [GO:0065003]; regulation of establishment or maintenance of cell polarit…	GTPase activator activity [GO:0005096]; myosin II binding [GO:0045159]; protein kinase binding [GO:0019901]; structural molecule activity [GO:0005198]
Q9H0A0	RNA cytidine acetyltransferase OS=Homo sapiens OX=9606 GN=NAT10 PE=1 SV=2	0.9	0.99889	1.324	0.679807	1.331	0.643865	negative regulation of telomere maintenance via telomerase [GO:0032211]; positive regulation of translation [GO:0045727]; protein acetylation [GO:0006473]; regulation of centrosome duplication [GO:0010824]; rRNA acetylation involved in maturation of SSU-rRNA [GO:1904812]; rRNA modification [GO:0000154]; tRNA acetylation [GO:0051391]	ATP binding [GO:0005524]; DNA polymerase binding [GO:0070182]; mRNA N-acetyltransferase activity [GO:0106162]; N-acetyltransferase activity [GO:0008080]; RNA binding [GO:0003723]; rRNA cytidine N-acetyltransferase activity [GO:1990883]; tRNA binding [GO:0000049]
Q96ST3	Paired amphipathic helix protein Sin3a OS=Homo sapiens OX=9606 GN=SIN3A PE=1 SV=2	0.768	0.964006	1.057	0.943712	1.331	0.670584	activation of innate immune response [GO:0002218]; aging [GO:0007568]; cellular response to dopamine [GO:1903351]; cellular response to glucose stimulus [GO:0071333]; cerebral cortex neuron differentiation [GO:0021895]; DNA replication [GO:0006260]; hematopoietic progenitor cell differentiation [GO:0002244]; histone deacetylation [GO:0016575]; in utero embryonic development [GO:0001701]; negative…	chromatin binding [GO:0003682]; DNA binding [GO:0003677]; protein-containing complex binding [GO:0044877]; RNA binding [GO:0003723]; RNA polymerase II-specific DNA-binding transcription factor binding [GO:0061629]; transcription coactivator activity [GO:0003713]; transcription corepressor activity [GO:0003714]; transcription regulator inhibitor activity [GO:0140416]
P61018	Ras-related protein Rab-4B OS=Homo sapiens OX=9606 GN=RAB4B PE=1 SV=1			0.825	0.980766	1.331	0.835538	glucose import [GO:0046323]; protein transport [GO:0015031]; Rab protein signal transduction [GO:0032482]; regulation of endocytosis [GO:0030100]; vesicle-mediated transport [GO:0016192]	G protein activity [GO:0003925]; GTP binding [GO:0005525]; GTPase activity [GO:0003924]
O14730	Serine/threonine-protein kinase RIO3 OS=Homo sapiens OX=9606 GN=RIOK3 PE=1 SV=2	2.307	0.00979905	1.1	0.937212	1.33	0.744798	cellular response to dsDNA [GO:1990786]; cellular response to dsRNA [GO:0071359]; cellular response to virus [GO:0098586]; chromosome segregation [GO:0007059]; defense response to virus [GO:0051607]; innate immune response [GO:0045087]; maturation of SSU-rRNA [GO:0030490]; negative regulation of I-kappaB kinase/NF-kappaB signaling [GO:0043124]; negative regulation of MDA-5 signaling pathway [GO:0…	ATP binding [GO:0005524]; caspase binding [GO:0089720]; metal ion binding [GO:0046872]; protein serine kinase activity [GO:0106310]; protein serine/threonine kinase activity [GO:0004674]
Q9NWS6	Protein FAM118A OS=Homo sapiens OX=9606 GN=FAM118A PE=1 SV=2			1.093	0.95201	1.33	0.806132		identical protein binding [GO:0042802]
Q8NFH4	Nucleoporin Nup37 OS=Homo sapiens OX=9606 GN=NUP37 PE=1 SV=1	1.69	0.0583068	0.818	0.957266	1.329	0.647178	cell cycle [GO:0007049]; cell division [GO:0051301]; chromosome segregation [GO:0007059]; mRNA transport [GO:0051028]; nucleocytoplasmic transport [GO:0006913]; protein transport [GO:0015031]
Q05519	Serine/arginine-rich splicing factor 11 OS=Homo sapiens OX=9606 GN=SRSF11 PE=1 SV=1	0.979	0.999899	0.913	0.997227	1.329	0.735715	mRNA processing [GO:0006397]; RNA splicing [GO:0008380]	identical protein binding [GO:0042802]; RNA binding [GO:0003723]
O43156	TELO2-interacting protein 1 homolog OS=Homo sapiens OX=9606 GN=TTI1 PE=1 SV=3	0.657	0.564883	1.216	0.829378	1.329	0.672713	chromatin remodeling [GO:0006338]; positive regulation of DNA damage checkpoint [GO:2000003]; protein stabilization [GO:0050821]; regulation of TOR signaling [GO:0032006]
Q16651	Prostasin OS=Homo sapiens OX=9606 GN=PRSS8 PE=1 SV=1	1.285	0.550374	0.77	0.91521	1.328	0.706653	positive regulation of sodium ion transport [GO:0010765]; proteolysis [GO:0006508]	serine-type endopeptidase activity [GO:0004252]; serine-type peptidase activity [GO:0008236]; sodium channel regulator activity [GO:0017080]
Q15811	Intersectin-1 OS=Homo sapiens OX=9606 GN=ITSN1 PE=1 SV=3	0.625	0.784435	1.153	0.881605	1.328	0.747625	clathrin-dependent synaptic vesicle endocytosis [GO:0150007]; endocytosis [GO:0006897]; endosomal transport [GO:0016197]; exocytosis [GO:0006887]; intracellular signal transduction [GO:0035556]; protein localization [GO:0008104]; protein transport [GO:0015031]; regulation of small GTPase mediated signal transduction [GO:0051056]	calcium ion binding [GO:0005509]; guanyl-nucleotide exchange factor activity [GO:0005085]; molecular adaptor activity [GO:0060090]; proline-rich region binding [GO:0070064]
P07910	Heterogeneous nuclear ribonucleoproteins C1/C2 OS=Homo sapiens OX=9606 GN=HNRNPC PE=1 SV=4	1.526	0.132005	0.967	0.999958	1.327	0.674715	3'-UTR-mediated mRNA stabilization [GO:0070935]; chromatin remodeling [GO:0006338]; mRNA splicing, via spliceosome [GO:0000398]; negative regulation of telomere maintenance via telomerase [GO:0032211]; osteoblast differentiation [GO:0001649]; RNA splicing [GO:0008380]	identical protein binding [GO:0042802]; mRNA 3'-UTR binding [GO:0003730]; N6-methyladenosine-containing RNA binding [GO:1990247]; nucleosomal DNA binding [GO:0031492]; poly(U) RNA binding [GO:0008266]; RNA binding [GO:0003723]; telomerase RNA binding [GO:0070034]
Q9UNX4	WD repeat-containing protein 3 OS=Homo sapiens OX=9606 GN=WDR3 PE=1 SV=1	0.712	0.703008	1.348	0.528866	1.327	0.694296	maturation of SSU-rRNA [GO:0030490]	RNA binding [GO:0003723]; snoRNA binding [GO:0030515]
Q9UKA4	A-kinase anchor protein 11 OS=Homo sapiens OX=9606 GN=AKAP11 PE=1 SV=1	0.774	0.964006	1.138	0.915231	1.326	0.761821	cortical actin cytoskeleton organization [GO:0030866]; intracellular signal transduction [GO:0035556]; protein localization [GO:0008104]; protein localization to endosome [GO:0036010]; renal water homeostasis [GO:0003091]	protein kinase A binding [GO:0051018]; protein kinase A regulatory subunit binding [GO:0034237]; protein phosphatase 1 binding [GO:0008157]
Q9NQY0	Bridging integrator 3 OS=Homo sapiens OX=9606 GN=BIN3 PE=1 SV=1	1.109	0.914197	1.412	0.732644	1.325	0.808688	actin cortical patch localization [GO:0051666]; actin filament organization [GO:0007015]; cytoskeleton-dependent cytokinesis [GO:0061640]; division septum assembly [GO:0000917]; endocytosis [GO:0006897]; myoblast migration involved in skeletal muscle regeneration [GO:0014839]; plasma membrane tubulation [GO:0097320]; protein localization [GO:0008104]; regulation of lamellipodium assembly [GO:0010…	cytoskeletal anchor activity [GO:0008093]
Q53LP3	Ankyrin repeat domain-containing protein SOWAHC OS=Homo sapiens OX=9606 GN=SOWAHC PE=1 SV=1	1.023	0.942456	0.757	0.895035	1.325	0.755675
Q16798	NADP-dependent malic enzyme, mitochondrial OS=Homo sapiens OX=9606 GN=ME3 PE=2 SV=2	0.982	0.964934	0.738	0.956548	1.325	0.859636	aerobic respiration [GO:0009060]; malate metabolic process [GO:0006108]; oxygen metabolic process [GO:0072592]; pyruvate metabolic process [GO:0006090]	malate dehydrogenase (decarboxylating) (NAD+) activity [GO:0004471]; malate dehydrogenase (decarboxylating) (NADP+) activity [GO:0004473]; malic enzyme activity [GO:0004470]; metal ion binding [GO:0046872]; NAD binding [GO:0051287]; NADP+ binding [GO:0070401]; oxaloacetate decarboxylase activity [GO:0008948]
Q9BU89	Deoxyhypusine hydroxylase OS=Homo sapiens OX=9606 GN=DOHH PE=1 SV=1	0.864	0.997452	1.104	0.925735	1.325	0.723299	peptidyl-lysine modification to peptidyl-hypusine [GO:0008612]	deoxyhypusine monooxygenase activity [GO:0019135]; iron ion binding [GO:0005506]; oxidoreductase activity [GO:0016491]
Q9BZF9	Uveal autoantigen with coiled-coil domains and ankyrin repeats OS=Homo sapiens OX=9606 GN=UACA PE=1 SV=2	0.836	0.964006	0.752	0.874864	1.325	0.741036	apoptotic signaling pathway [GO:0097190]; negative regulation of NIK/NF-kappaB signaling [GO:1901223]; positive regulation of cysteine-type endopeptidase activity involved in apoptotic process [GO:0043280]
Q15477	Helicase SKI2W OS=Homo sapiens OX=9606 GN=SKIV2L PE=1 SV=3	0.718	0.694387	1.17	0.851154	1.325	0.74622	nuclear-transcribed mRNA catabolic process, 3'-5' exonucleolytic nonsense-mediated decay [GO:0070478]; RNA catabolic process [GO:0006401]	ATP binding [GO:0005524]; hydrolase activity [GO:0016787]; RNA binding [GO:0003723]; RNA helicase activity [GO:0003724]
Q9UDY4	DnaJ homolog subfamily B member 4 OS=Homo sapiens OX=9606 GN=DNAJB4 PE=1 SV=1	1.502	0.493163	0.83	0.985725	1.324	0.730175	chaperone cofactor-dependent protein refolding [GO:0051085]; response to heat [GO:0009408]; response to unfolded protein [GO:0006986]	ATPase activator activity [GO:0001671]; chaperone binding [GO:0051087]; unfolded protein binding [GO:0051082]
Q9Y295	Developmentally-regulated GTP-binding protein 1 OS=Homo sapiens OX=9606 GN=DRG1 PE=1 SV=1	1.758	0.0688094	1.047	0.960243	1.323	0.746245	cytoplasmic translation [GO:0002181]; positive regulation of microtubule polymerization [GO:0031116]; regulation of mitotic spindle assembly [GO:1901673]	GTP binding [GO:0005525]; GTPase activity [GO:0003924]; identical protein binding [GO:0042802]; microtubule binding [GO:0008017]; potassium ion binding [GO:0030955]
O14974	Protein phosphatase 1 regulatory subunit 12A OS=Homo sapiens OX=9606 GN=PPP1R12A PE=1 SV=1	1.377	0.380431	0.827	0.948673	1.322	0.717702	cellular response to xenobiotic stimulus [GO:0071466]; centrosome cycle [GO:0007098]; mitotic cell cycle [GO:0000278]; negative regulation of catalytic activity [GO:0043086]; positive regulation of myosin-light-chain-phosphatase activity [GO:0035508]; positive regulation of transcription by RNA polymerase II [GO:0045944]; protein dephosphorylation [GO:0006470]; regulation of cell adhesion [GO:003…	14-3-3 protein binding [GO:0071889]; enzyme inhibitor activity [GO:0004857]; phosphatase regulator activity [GO:0019208]; protein kinase binding [GO:0019901]
Q96ER9	Mitochondrial potassium channel OS=Homo sapiens OX=9606 GN=CCDC51 PE=1 SV=2	1.592	0.482194	0.864	0.990098	1.321	0.822402	cell volume homeostasis [GO:0006884]; mitochondrial potassium ion transmembrane transport [GO:0140141]; potassium ion transmembrane transport [GO:0071805]	mitochondrial ATP-gated potassium channel activity [GO:0062156]
P83876	Thioredoxin-like protein 4A OS=Homo sapiens OX=9606 GN=TXNL4A PE=1 SV=1	1.012	0.95852	0.59	0.725456	1.321	0.816699	cell cycle [GO:0007049]; cell division [GO:0051301]; mRNA splicing, via spliceosome [GO:0000398]; RNA splicing, via transesterification reactions [GO:0000375]; spliceosomal complex assembly [GO:0000245]
Q9BYX2	TBC1 domain family member 2A OS=Homo sapiens OX=9606 GN=TBC1D2 PE=1 SV=3	0.396	0.136153	1.079	0.967306	1.321	0.739579	activation of GTPase activity [GO:0090630]; positive regulation of GTPase activity [GO:0043547]	cadherin binding [GO:0045296]; GTPase activator activity [GO:0005096]
Q96J84	Kin of IRRE-like protein 1 OS=Homo sapiens OX=9606 GN=KIRREL1 PE=1 SV=2					1.321	0.859636	cell-cell adhesion [GO:0098609]; cell-cell junction maintenance [GO:0045217]; glomerular filtration [GO:0003094]; negative regulation of protein phosphorylation [GO:0001933]; positive regulation of actin filament polymerization [GO:0030838]; renal protein absorption [GO:0097017]	cell adhesion molecule binding [GO:0050839]; myosin binding [GO:0017022]
Q13151	Heterogeneous nuclear ribonucleoprotein A0 OS=Homo sapiens OX=9606 GN=HNRNPA0 PE=1 SV=1	1.028	0.978149	1.456	0.113892	1.319	0.688003	3'-UTR-mediated mRNA stabilization [GO:0070935]; inflammatory response [GO:0006954]; mRNA processing [GO:0006397]; response to lipopolysaccharide [GO:0032496]	mRNA 3'-UTR AU-rich region binding [GO:0035925]; mRNA 3'-UTR binding [GO:0003730]; protein kinase binding [GO:0019901]; RNA binding [GO:0003723]
O00625	Pirin OS=Homo sapiens OX=9606 GN=PIR PE=1 SV=1	0.794	0.843248	1.567	0.201632	1.319	0.741036	digestion [GO:0007586]; monocyte differentiation [GO:0030224]; transcription by RNA polymerase II [GO:0006366]	metal ion binding [GO:0046872]; quercetin 2,3-dioxygenase activity [GO:0008127]; transcription coregulator activity [GO:0003712]
P53355	Death-associated protein kinase 1 OS=Homo sapiens OX=9606 GN=DAPK1 PE=1 SV=6	0.781	0.917827	0.98	0.991448	1.317	0.67701	apoptotic process [GO:0006915]; apoptotic signaling pathway [GO:0097190]; cellular response to hydroperoxide [GO:0071447]; cellular response to interferon-gamma [GO:0071346]; defense response to tumor cell [GO:0002357]; extrinsic apoptotic signaling pathway via death domain receptors [GO:0008625]; intracellular signal transduction [GO:0035556]; negative regulation of apoptotic process [GO:0043066…	ATP binding [GO:0005524]; calmodulin binding [GO:0005516]; calmodulin-dependent protein kinase activity [GO:0004683]; GTP binding [GO:0005525]; identical protein binding [GO:0042802]; protein kinase activity [GO:0004672]; protein serine kinase activity [GO:0106310]; protein serine/threonine kinase activity [GO:0004674]; syntaxin-1 binding [GO:0017075]
Q9Y3P9	Rab GTPase-activating protein 1 OS=Homo sapiens OX=9606 GN=RABGAP1 PE=1 SV=3	0.687	0.768709	1.092	0.9369	1.317	0.668747	activation of GTPase activity [GO:0090630]; cell cycle [GO:0007049]; regulation of GTPase activity [GO:0043087]	GTPase activator activity [GO:0005096]; small GTPase binding [GO:0031267]; tubulin binding [GO:0015631]
Q8IZH2	5'-3' exoribonuclease 1 OS=Homo sapiens OX=9606 GN=XRN1 PE=1 SV=1	0.576	0.566805	1.312	0.723278	1.317	0.749042	cellular response to cycloheximide [GO:0071409]; cellular response to puromycin [GO:1905795]; histone mRNA catabolic process [GO:0071044]; negative regulation of telomere maintenance via telomerase [GO:0032211]; negative regulation of translation [GO:0017148]; nuclear mRNA surveillance [GO:0071028]; nuclear-transcribed mRNA catabolic process [GO:0000956]; response to testosterone [GO:0033574]; RN…	5'-3' exoribonuclease activity [GO:0004534]; G-quadruplex DNA binding [GO:0051880]; G-quadruplex RNA binding [GO:0002151]; RNA binding [GO:0003723]; telomerase RNA binding [GO:0070034]
P34931	Heat shock 70 kDa protein 1-like OS=Homo sapiens OX=9606 GN=HSPA1L PE=1 SV=2	3.039	0.0106796	1.18	0.927293	1.316	0.857735	binding of sperm to zona pellucida [GO:0007339]; cellular response to unfolded protein [GO:0034620]; chaperone cofactor-dependent protein refolding [GO:0051085]; positive regulation of protein targeting to mitochondrion [GO:1903955]; protein refolding [GO:0042026]; response to unfolded protein [GO:0006986]; vesicle-mediated transport [GO:0016192]	ATP binding [GO:0005524]; ATP hydrolysis activity [GO:0016887]; ATP-dependent protein folding chaperone [GO:0140662]; heat shock protein binding [GO:0031072]; misfolded protein binding [GO:0051787]; protein folding chaperone [GO:0044183]; ubiquitin protein ligase binding [GO:0031625]; unfolded protein binding [GO:0051082]
Q9NTI5	Sister chromatid cohesion protein PDS5 homolog B OS=Homo sapiens OX=9606 GN=PDS5B PE=1 SV=1	0.72	0.825488	1.135	0.918687	1.316	0.697057	cell division [GO:0051301]; cell population proliferation [GO:0008283]; DNA repair [GO:0006281]; mitotic sister chromatid cohesion [GO:0007064]; negative regulation of cell population proliferation [GO:0008285]; regulation of cell population proliferation [GO:0042127]	DNA binding [GO:0003677]
[truncated: 4,869 more rows]

## Sheet: n1
Checked	Protein FDR Confidence: Combined	Master	Accession	Description	Exp. q-value: Combined	Contaminant	Sum PEP Score	Coverage [%]	# Peptides	# PSMs	# Unique Peptides	# AAs	MW [kDa]	calc. pI	Score Sequest HT: Sequest HT	# Peptides (by Search Engine): Sequest HT	# Razor Peptides	Abundance Ratio: (5 µM, 20h CYN) / (20h control)	Abundance Ratio Adj. P-Value: (5 µM, 20h CYN) / (20h control)	Abundance Ratio Variability [%]: (CYN) / (control)	Abundances (Grouped): control	Abundances (Grouped): CYN	Abundances (Grouped) CV [%]: control	Abundances (Grouped) CV [%]: CYN	n1, control	n1, CYN	# Protein Groups
[truncated: 5,152 more rows]

[truncated: 2 more sheets: n2, n3]
