# Supplementary material for: Target Mechanisms of the Cyanotoxin Cylindrospermopsin in Immortalized Human Airway Epithelial Cells
Source: Toxins (Basel). 2022 Nov 11;14(11):785. doi: 10.3390/toxins14110785 (PMC9698144; doi:10.3390/toxins14110785)
Supplement: Supplementary file 1 [file toxins-14-00785-s001.zip › Table S2.xlsx]

## Sheet: Proteins of Interest
		n1		n2		n3
Accession	Description	Abundance Ratio	Abundance Ratio Adj. P-Value	Abundance Ratio	Abundance Ratio Adj. P-Value	Abundance Ratio	Abundance Ratio Adj. P-Value	Gene Ontology (biological process)	Gene Ontology (molecular function)
(Serine-Type-) (Endo-) Peptidase inhibition [GO:0004866, GO:0030414 & GO:0004867]
O43291	Kunitz-type protease inhibitor 2 OS=Homo sapiens OX=9606 GN=SPINT2 PE=1 SV=2	0.044	2.33375e-16	0.258	6.80044e-05	0.07	3.30149e-13	basement membrane organization [GO:0071711]; cellular response to BMP stimulus [GO:0071773]; epithelial cell morphogenesis involved in placental branching [GO:0060672]; establishment or maintenance of cell polarity [GO:0007163]; negative regulation of cell motility [GO:2000146]; negative regulation of cell-cell adhesion [GO:0022408]; negative regulation of neural precursor cell proliferation [GO:…	endopeptidase inhibitor activity [GO:0004866]; serine-type endopeptidase inhibitor activity [GO:0004867]
P01024	Complement C3 OS=Homo sapiens OX=9606 GN=C3 PE=1 SV=2	3.069	1.96015e-06	2.148	0.00832735	1.362	0.613265	amyloid-beta clearance [GO:0097242]; cell surface receptor signaling pathway involved in cell-cell signaling [GO:1905114]; complement activation [GO:0006956]; complement activation, alternative pathway [GO:0006957]; complement activation, classical pathway [GO:0006958]; complement-dependent cytotoxicity [GO:0097278]; complement-mediated synapse pruning [GO:0150062]; fatty acid metabolic process […	C5L2 anaphylatoxin chemotactic receptor binding [GO:0031715]; endopeptidase inhibitor activity [GO:0004866]; signaling receptor binding [GO:0005102]
P01034	Cystatin-C OS=Homo sapiens OX=9606 GN=CST3 PE=1 SV=1	0.305	0.00178363	0.246	0.000308628	0.203	0.000361371	defense response [GO:0006952]; negative regulation of blood vessel remodeling [GO:0060313]; negative regulation of collagen catabolic process [GO:0010711]; negative regulation of cysteine-type endopeptidase activity [GO:2000117]; negative regulation of elastin catabolic process [GO:0060311]; negative regulation of extracellular matrix disassembly [GO:0010716]; negative regulation of peptidase act…	amyloid-beta binding [GO:0001540]; cysteine-type endopeptidase inhibitor activity [GO:0004869]; endopeptidase inhibitor activity [GO:0004866]; identical protein binding [GO:0042802]; peptidase inhibitor activity [GO:0030414]; protease binding [GO:0002020]
P05067	Amyloid-beta precursor protein OS=Homo sapiens OX=9606 GN=APP PE=1 SV=3			0.01	2.54096e-16	0.01	1.89177e-16	adenylate cyclase-activating G protein-coupled receptor signaling pathway [GO:0007189]; adenylate cyclase-inhibiting G protein-coupled receptor signaling pathway [GO:0007193]; adult locomotory behavior [GO:0008344]; amyloid fibril formation [GO:1990000]; antibacterial humoral response [GO:0019731]; antifungal humoral response [GO:0019732]; antimicrobial humoral immune response mediated by antimic…	acetylcholine receptor activator activity [GO:0030549]; acetylcholine receptor binding [GO:0033130]; amylin binding [GO:0097645]; apolipoprotein binding [GO:0034185]; chaperone binding [GO:0051087]; chemoattractant activity [GO:0042056]; chromatin binding [GO:0003682]; DNA binding [GO:0003677]; enzyme binding [GO:0019899]; ephrin receptor binding [GO:0046875]; frizzled binding [GO:0005109]; G pro…
P05543	Thyroxine-binding globulin OS=Homo sapiens OX=9606 GN=SERPINA7 PE=1 SV=2	2.83	8.63769e-05	3.466	4.7588e-05	1.163	0.870274	negative regulation of endopeptidase activity [GO:0010951]; thyroid hormone transport [GO:0070327]	serine-type endopeptidase inhibitor activity [GO:0004867]
P16035	Metalloproteinase inhibitor 2 OS=Homo sapiens OX=9606 GN=TIMP2 PE=1 SV=2	0.24	0.00327112	0.291	0.0126038	0.222	0.0100276	negative regulation of endopeptidase activity [GO:0010951]; negative regulation of membrane protein ectodomain proteolysis [GO:0051045]; negative regulation of metallopeptidase activity [GO:1905049]; response to cytokine [GO:0034097]; response to hormone [GO:0009725]; response to organic substance [GO:0010033]	metalloendopeptidase inhibitor activity [GO:0008191]; peptidase inhibitor activity [GO:0030414]; protease binding [GO:0002020]; zinc ion binding [GO:0008270]
P19823	Inter-alpha-trypsin inhibitor heavy chain H2 OS=Homo sapiens OX=9606 GN=ITIH2 PE=1 SV=2	2.64	9.39473e-05	3.217	4.63442e-06	2.886	0.00521473	hyaluronan metabolic process [GO:0030212]	endopeptidase inhibitor activity [GO:0004866]; hyaluronic acid binding [GO:0005540]; serine-type endopeptidase inhibitor activity [GO:0004867]
Q06033	Inter-alpha-trypsin inhibitor heavy chain H3 OS=Homo sapiens OX=9606 GN=ITIH3 PE=1 SV=2	2.092	0.00862324	3.218	2.48593e-05	3.023	0.00151498	hyaluronan metabolic process [GO:0030212]	endopeptidase inhibitor activity [GO:0004866]; serine-type endopeptidase inhibitor activity [GO:0004867]
Q06481	Amyloid-like protein 2 OS=Homo sapiens OX=9606 GN=APLP2 PE=1 SV=2	0.01	2.33375e-16	0.01	2.54096e-16			axonogenesis [GO:0007409]; central nervous system development [GO:0007417]; G protein-coupled receptor signaling pathway [GO:0007186]; regulation of cellular protein metabolic process [GO:0032268]	DNA binding [GO:0003677]; heparin binding [GO:0008201]; identical protein binding [GO:0042802]; serine-type endopeptidase inhibitor activity [GO:0004867]; transition metal ion binding [GO:0046914]
ECM proteoglycans & Non-integrin membrane-ECM interactions [R-HSA-3000178 & R-HSA-3000171]
O00468	Agrin OS=Homo sapiens OX=9606 GN=AGRN PE=1 SV=6	0.164	1.54296e-10	0.301	0.000613354			animal organ morphogenesis [GO:0009887]; clustering of voltage-gated sodium channels [GO:0045162]; G protein-coupled acetylcholine receptor signaling pathway [GO:0007213]; neuromuscular junction development [GO:0007528]; positive regulation of filopodium assembly [GO:0051491]; positive regulation of GTPase activity [GO:0043547]; positive regulation of synaptic assembly at neuromuscular junction […	calcium ion binding [GO:0005509]; chondroitin sulfate binding [GO:0035374]; dystroglycan binding [GO:0002162]; heparan sulfate proteoglycan binding [GO:0043395]; laminin binding [GO:0043236]; sialic acid binding [GO:0033691]; structural constituent of cytoskeleton [GO:0005200]
O15230	Laminin subunit alpha-5 OS=Homo sapiens OX=9606 GN=LAMA5 PE=1 SV=8	0.156	2.33375e-16	0.243	1.55127e-07	0.755	0.965119	animal organ morphogenesis [GO:0009887]; axon guidance [GO:0007411]; branching involved in salivary gland morphogenesis [GO:0060445]; branching involved in ureteric bud morphogenesis [GO:0001658]; cell migration [GO:0016477]; cell-cell adhesion [GO:0098609]; cilium assembly [GO:0060271]; hair follicle development [GO:0001942]; integrin-mediated signaling pathway [GO:0007229]; lung development [GO…	extracellular matrix structural constituent [GO:0005201]; integrin binding [GO:0005178]
P05067	Amyloid-beta precursor protein OS=Homo sapiens OX=9606 GN=APP PE=1 SV=3			0.01	2.54096e-16	0.01	1.89177e-16	adenylate cyclase-activating G protein-coupled receptor signaling pathway [GO:0007189]; adenylate cyclase-inhibiting G protein-coupled receptor signaling pathway [GO:0007193]; adult locomotory behavior [GO:0008344]; amyloid fibril formation [GO:1990000]; antibacterial humoral response [GO:0019731]; antifungal humoral response [GO:0019732]; antimicrobial humoral immune response mediated by antimic…	acetylcholine receptor activator activity [GO:0030549]; acetylcholine receptor binding [GO:0033130]; amylin binding [GO:0097645]; apolipoprotein binding [GO:0034185]; chaperone binding [GO:0051087]; chemoattractant activity [GO:0042056]; chromatin binding [GO:0003682]; DNA binding [GO:0003677]; enzyme binding [GO:0019899]; ephrin receptor binding [GO:0046875]; frizzled binding [GO:0005109]; G pro…
P09486	SPARC OS=Homo sapiens OX=9606 GN=SPARC PE=1 SV=1	0.22	1.77828e-08	0.109	2.54096e-16	0.095	1.0225e-10	anatomical structure development [GO:0048856]; negative regulation of angiogenesis [GO:0016525]; negative regulation of endothelial cell proliferation [GO:0001937]; positive regulation of endothelial cell migration [GO:0010595]; regulation of cell morphogenesis [GO:0022604]	calcium ion binding [GO:0005509]; collagen binding [GO:0005518]; extracellular matrix binding [GO:0050840]
P31431	Syndecan-4 OS=Homo sapiens OX=9606 GN=SDC4 PE=1 SV=2	0.217	0.0149299	0.126	2.01169e-07	1.108	0.945886	cell migration [GO:0016477]; inner ear receptor cell stereocilium organization [GO:0060122]; negative regulation of T cell proliferation [GO:0042130]; neural tube closure [GO:0001843]; positive regulation of exosomal secretion [GO:1903543]; positive regulation of extracellular exosome assembly [GO:1903553]; positive regulation of focal adhesion assembly [GO:0051894]; positive regulation of protei…	fibronectin binding [GO:0001968]; identical protein binding [GO:0042802]; protein kinase C binding [GO:0005080]; thrombospondin receptor activity [GO:0070053]
Q9HB63	Netrin-4 OS=Homo sapiens OX=9606 GN=NTN4 PE=1 SV=2	0.187	0.000612824	0.13	3.25348e-07			animal organ morphogenesis [GO:0009887]; basement membrane assembly [GO:0070831]; cell migration [GO:0016477]; neuron remodeling [GO:0016322]; regulation of branching involved in salivary gland morphogenesis by extracellular matrix-epithelial cell signaling [GO:0060668]; substrate adhesion-dependent cell spreading [GO:0034446]; tissue development [GO:0009888]	laminin-1 binding [GO:0043237]
(Positive/ Negative) (Regulation) of (epithelial) cell (population) proliferation [GO:0008283, GO:0050678, GO:0042127, GO:0008285, GO:0050679, GO:0050680)
P00749	Urokinase-type plasminogen activator OS=Homo sapiens OX=9606 GN=PLAU PE=1 SV=2	0.293	0.0197616	0.212	0.000467301	0.157	0.000813788	blood coagulation [GO:0007596]; chemotaxis [GO:0006935]; fibrinolysis [GO:0042730]; negative regulation of fibrinolysis [GO:0051918]; negative regulation of plasminogen activation [GO:0010757]; plasminogen activation [GO:0031639]; positive regulation of cell migration [GO:0030335]; proteolysis [GO:0006508]; regulation of cell adhesion [GO:0030155]; regulation of cell adhesion mediated by integrin…	serine-type endopeptidase activity [GO:0004252]
P01583	Interleukin-1 alpha OS=Homo sapiens OX=9606 GN=IL1A PE=1 SV=1	100	2.33375e-16	100	2.54096e-16	5.188	0.000849883	apoptotic process [GO:0006915]; cellular response to heat [GO:0034605]; cellular response to lipopolysaccharide [GO:0071222]; cellular sodium ion homeostasis [GO:0006883]; connective tissue replacement involved in inflammatory response wound healing [GO:0002248]; cytokine-mediated signaling pathway [GO:0019221]; ectopic germ cell programmed cell death [GO:0035234]; extrinsic apoptotic signaling p…	copper ion binding [GO:0005507]; cytokine activity [GO:0005125]; interleukin-1 receptor binding [GO:0005149]
P05067	Amyloid-beta precursor protein OS=Homo sapiens OX=9606 GN=APP PE=1 SV=3			0.01	2.54096e-16	0.01	1.89177e-16	adenylate cyclase-activating G protein-coupled receptor signaling pathway [GO:0007189]; adenylate cyclase-inhibiting G protein-coupled receptor signaling pathway [GO:0007193]; adult locomotory behavior [GO:0008344]; amyloid fibril formation [GO:1990000]; antibacterial humoral response [GO:0019731]; antifungal humoral response [GO:0019732]; antimicrobial humoral immune response mediated by antimic…	acetylcholine receptor activator activity [GO:0030549]; acetylcholine receptor binding [GO:0033130]; amylin binding [GO:0097645]; apolipoprotein binding [GO:0034185]; chaperone binding [GO:0051087]; chemoattractant activity [GO:0042056]; chromatin binding [GO:0003682]; DNA binding [GO:0003677]; enzyme binding [GO:0019899]; ephrin receptor binding [GO:0046875]; frizzled binding [GO:0005109]; G pro…
P15104	Glutamine synthetase OS=Homo sapiens OX=9606 GN=GLUL PE=1 SV=4	0.312	0.0312052	0.457	0.349986	0.241	0.00470632	ammonia assimilation cycle [GO:0019676]; angiogenesis [GO:0001525]; cell population proliferation [GO:0008283]; cellular response to starvation [GO:0009267]; glutamate catabolic process [GO:0006538]; glutamine biosynthetic process [GO:0006542]; positive regulation of epithelial cell proliferation [GO:0050679]; positive regulation of insulin secretion [GO:0032024]; positive regulation of synaptic …	ATP binding [GO:0005524]; dynein light chain binding [GO:0045503]; glutamate binding [GO:0016595]; glutamate-ammonia ligase activity [GO:0004356]; identical protein binding [GO:0042802]; magnesium ion binding [GO:0000287]; manganese ion binding [GO:0030145]; protein-cysteine S-palmitoyltransferase activity [GO:0019706]
P19013	Keratin, type II cytoskeletal 4 OS=Homo sapiens OX=9606 GN=KRT4 PE=1 SV=5			0.01	2.54096e-16	100	1.89177e-16	cytoskeleton organization [GO:0007010]; epithelial cell differentiation [GO:0030855]; intermediate filament organization [GO:0045109]; keratinization [GO:0031424]; negative regulation of epithelial cell proliferation [GO:0050680]	structural constituent of skin epidermis [GO:0030280]
P28799	Progranulin OS=Homo sapiens OX=9606 GN=GRN PE=1 SV=2	0.165	6.87837e-10	0.362	0.00797006	0.091	1.91868e-09	astrocyte activation involved in immune response [GO:0002265]; lysosomal lumen acidification [GO:0007042]; lysosomal transport [GO:0007041]; lysosome organization [GO:0007040]; microglial cell activation involved in immune response [GO:0002282]; negative regulation of microglial cell activation [GO:1903979]; negative regulation of neuron apoptotic process [GO:0043524]; negative regulation of neut…	chaperone binding [GO:0051087]; cytokine activity [GO:0005125]; growth factor activity [GO:0008083]; RNA binding [GO:0003723]
Q16270	Insulin-like growth factor-binding protein 7 OS=Homo sapiens OX=9606 GN=IGFBP7 PE=1 SV=1	0.115	2.51221e-05	0.01	2.54096e-16	0.01	1.89177e-16	cell adhesion [GO:0007155]; cellular response to hormone stimulus [GO:0032870]; embryo implantation [GO:0007566]; negative regulation of cell population proliferation [GO:0008285]; regulation of cell growth [GO:0001558]; regulation of signal transduction [GO:0009966]; regulation of steroid biosynthetic process [GO:0050810]; response to cortisol [GO:0051414]; response to heat [GO:0009408]; respons…	insulin-like growth factor binding [GO:0005520]
Q16678	Cytochrome P450 1B1 OS=Homo sapiens OX=9606 GN=CYP1B1 PE=1 SV=2	0.01	2.33375e-16	0.01	2.54096e-16	0.257	0.115066	adrenal gland development [GO:0030325]; angiogenesis [GO:0001525]; arachidonic acid metabolic process [GO:0019369]; benzene-containing compound metabolic process [GO:0042537]; blood vessel endothelial cell migration [GO:0043534]; blood vessel morphogenesis [GO:0048514]; cell adhesion [GO:0007155]; cellular response to cAMP [GO:0071320]; cellular response to cortisol stimulus [GO:0071387]; cellula…	aromatase activity [GO:0070330]; estrogen 16-alpha-hydroxylase activity [GO:0101020]; heme binding [GO:0020037]; hydroperoxy icosatetraenoate dehydratase activity [GO:0106256]; iron ion binding [GO:0005506]; monooxygenase activity [GO:0004497]; oxidoreductase activity, acting on paired donors, with incorporation or reduction of molecular oxygen, reduced flavin or flavoprotein as one donor, and in…
Q9H4H8	Protein FAM83D OS=Homo sapiens OX=9606 GN=FAM83D PE=1 SV=3	0.573	0.519317	0.279	0.00383276	0.198	0.0037666	cell division [GO:0051301]; cell migration [GO:0016477]; cell population proliferation [GO:0008283]; epithelial to mesenchymal transition [GO:0001837]; metaphase plate congression [GO:0051310]; positive regulation of cell cycle G1/S phase transition [GO:1902808]; protein localization to mitotic spindle [GO:1902480]; regulation of ERK1 and ERK2 cascade [GO:0070372]; regulation of protein catabolic…	kinesin binding [GO:0019894]; microtubule binding [GO:0008017]; protein kinase binding [GO:0019901]
Q9UL19	Phospholipase A and acyltransferase 4 OS=Homo sapiens OX=9606 GN=PLAAT4 PE=1 SV=1	0.01	2.33375e-16	0.098	4.93797e-09	0.14	0.00276342	lipid catabolic process [GO:0016042]; N-acylphosphatidylethanolamine metabolic process [GO:0070292]; negative regulation of cell population proliferation [GO:0008285]; phosphatidylethanolamine acyl-chain remodeling [GO:0036152]; phospholipid metabolic process [GO:0006644]; positive regulation of keratinocyte differentiation [GO:0045618]; positive regulation of protein-glutamine gamma-glutamyltran…	1-acyl-2-lysophosphatidylserine acylhydrolase activity [GO:0052740]; acyltransferase activity [GO:0016746]; N-acyltransferase activity [GO:0016410]; phosphatidylserine 1-acylhydrolase activity [GO:0052739]; phospholipase A1 activity [GO:0008970]; phospholipase A2 activity [GO:0004623]
Q9Y653	Adhesion G-protein coupled receptor G1 OS=Homo sapiens OX=9606 GN=ADGRG1 PE=1 SV=2	0.01	2.33375e-16	0.132	4.78699e-07	0.232	0.0183931	adenylate cyclase-activating G protein-coupled receptor signaling pathway [GO:0007189]; angiogenesis [GO:0001525]; brain development [GO:0007420]; cell adhesion [GO:0007155]; cell migration [GO:0016477]; cell surface receptor signaling pathway [GO:0007166]; cell-cell signaling [GO:0007267]; cerebral cortex radial glia-guided migration [GO:0021801]; cerebral cortex regionalization [GO:0021796]; G …	collagen binding [GO:0005518]; extracellular matrix binding [GO:0050840]; G protein-coupled receptor activity [GO:0004930]; heparin binding [GO:0008201]
P05412	Transcription factor AP-1 OS=Homo sapiens OX=9606 GN=JUN PE=1 SV=2	100	2.33375e-16	100	2.54096e-16			angiogenesis [GO:0001525]; apoptotic process [GO:0006915]; axon regeneration [GO:0031103]; cell population proliferation [GO:0008283]; cellular response to anisomycin [GO:0072740]; cellular response to cadmium ion [GO:0071276]; cellular response to calcium ion [GO:0071277]; cellular response to reactive oxygen species [GO:0034614]; eyelid development in camera-type eye [GO:0061029]; integrated st…	cAMP response element binding [GO:0035497]; chromatin binding [GO:0003682]; DNA binding [GO:0003677]; DNA-binding transcription activator activity, RNA polymerase II-specific [GO:0001228]; DNA-binding transcription factor activity [GO:0003700]; DNA-binding transcription factor activity, RNA polymerase II-specific [GO:0000981]; DNA-binding transcription repressor activity, RNA polymerase II-specif…
Q8N726	Tumor suppressor ARF OS=Homo sapiens OX=9606 GN=CDKN2A PE=1 SV=2	0.291	0.00259084	0.192	3.86725e-05	0.18	0.000205939	activation of cysteine-type endopeptidase activity involved in apoptotic process [GO:0006919]; amyloid fibril formation [GO:1990000]; apoptotic mitochondrial changes [GO:0008637]; autophagy of mitochondrion [GO:0000422]; cell cycle [GO:0007049]; cellular senescence [GO:0090398]; mitochondrial depolarization [GO:0051882]; negative regulation of B cell proliferation [GO:0030889]; negative regulatio…	disordered domain specific binding [GO:0097718]; DNA binding [GO:0003677]; MDM2/MDM4 family protein binding [GO:0097371]; p53 binding [GO:0002039]; RNA polymerase II-specific DNA-binding transcription factor binding [GO:0061629]; SUMO transferase activity [GO:0019789]; ubiquitin ligase inhibitor activity [GO:1990948]; ubiquitin-protein transferase inhibitor activity [GO:0055105]
Cell Cycle [GO:0007049, GO:0000082, GO:2000045, GO:1902808, GO:0045931, GO:0006334]
P30281	G1/S-specific cyclin-D3 OS=Homo sapiens OX=9606 GN=CCND3 PE=1 SV=2	0.01	2.33375e-16	0.01	2.54096e-16	0.01	1.89177e-16	cell division [GO:0051301]; G1/S transition of mitotic cell cycle [GO:0000082]; mitotic cell cycle phase transition [GO:0044772]; negative regulation of transcription by RNA polymerase II [GO:0000122]; positive regulation of cyclin-dependent protein serine/threonine kinase activity [GO:0045737]; positive regulation of G1/S transition of mitotic cell cycle [GO:1900087]; positive regulation of prot…	cyclin-dependent protein serine/threonine kinase activity [GO:0004693]; cyclin-dependent protein serine/threonine kinase regulator activity [GO:0016538]; protein kinase binding [GO:0019901]
P38936	Cyclin-dependent kinase inhibitor 1 OS=Homo sapiens OX=9606 GN=CDKN1A PE=1 SV=3	0.061	2.33375e-16	0.049	2.54096e-16	0.038	1.89177e-16	cellular response to amino acid starvation [GO:0034198]; cellular response to DNA damage stimulus [GO:0006974]; cellular response to extracellular stimulus [GO:0031668]; cellular response to gamma radiation [GO:0071480]; cellular response to ionizing radiation [GO:0071479]; cellular response to UV-B [GO:0071493]; cellular senescence [GO:0090398]; DNA damage response, signal transduction by p53 cl…	cyclin binding [GO:0030332]; cyclin-dependent protein kinase activating kinase activity [GO:0019912]; cyclin-dependent protein serine/threonine kinase inhibitor activity [GO:0004861]; metal ion binding [GO:0046872]; protein kinase binding [GO:0019901]; protein kinase inhibitor activity [GO:0004860]; protein sequestering activity [GO:0140311]; protein-containing complex binding [GO:0044877]; ubiqu…
P42771	Cyclin-dependent kinase inhibitor 2A OS=Homo sapiens OX=9606 GN=CDKN2A PE=1 SV=2	0.451	0.00777456	0.425	0.0085753	0.439	0.253924	cell cycle [GO:0007049]; cellular senescence [GO:0090398]; negative regulation of cell growth [GO:0030308]; negative regulation of cell population proliferation [GO:0008285]; negative regulation of cell-matrix adhesion [GO:0001953]; negative regulation of cyclin-dependent protein serine/threonine kinase activity [GO:0045736]; negative regulation of NF-kappaB transcription factor activity [GO:0032…	cyclin-dependent protein serine/threonine kinase inhibitor activity [GO:0004861]; NF-kappaB binding [GO:0051059]; protein kinase binding [GO:0019901]; RNA binding [GO:0003723]
Q9H4H8	Protein FAM83D OS=Homo sapiens OX=9606 GN=FAM83D PE=1 SV=3	0.573	0.519317	0.279	0.00383276	0.198	0.0037666	cell division [GO:0051301]; cell migration [GO:0016477]; cell population proliferation [GO:0008283]; epithelial to mesenchymal transition [GO:0001837]; metaphase plate congression [GO:0051310]; positive regulation of cell cycle G1/S phase transition [GO:1902808]; protein localization to mitotic spindle [GO:1902480]; regulation of ERK1 and ERK2 cascade [GO:0070372]; regulation of protein catabolic…	kinesin binding [GO:0019894]; microtubule binding [GO:0008017]; protein kinase binding [GO:0019901]
Q13541	Eukaryotic translation initiation factor 4E-binding protein 1 OS=Homo sapiens OX=9606 GN=EIF4EBP1 PE=1 SV=3	0.159	0.000487559	0.01	2.54096e-16			G1/S transition of mitotic cell cycle [GO:0000082]; negative regulation of translational initiation [GO:0045947]; positive regulation of mitotic cell cycle [GO:0045931]; TOR signaling [GO:0031929]	eukaryotic initiation factor 4E binding [GO:0008190]; translation repressor activity [GO:0030371]
Q9H0U9	Testis-specific Y-encoded-like protein 1 OS=Homo sapiens OX=9606 GN=TSPYL1 PE=1 SV=3	0.253	0.000373533	0.295	0.00566872	0.01	1.89177e-16	nucleosome assembly [GO:0006334]	chromatin binding [GO:0003682]; enzyme binding [GO:0019899]; histone binding [GO:0042393]
Q9NVP2	Histone chaperone ASF1B OS=Homo sapiens OX=9606 GN=ASF1B PE=1 SV=1	0.366	0.00133607	0.229	7.94052e-07	0.243	0.000707207	blastocyst hatching [GO:0001835]; cell differentiation [GO:0030154]; DNA replication-dependent chromatin assembly [GO:0006335]; DNA replication-independent chromatin assembly [GO:0006336]; nucleosome assembly [GO:0006334]; spermatogenesis [GO:0007283]	histone binding [GO:0042393]; histone chaperone activity [GO:0140713]; structural constituent of chromatin [GO:0030527]
Signal transduction [GO:0007165, GO:0007264, GO:0060395]
O94955	Rho-related BTB domain-containing protein 3 OS=Homo sapiens OX=9606 GN=RHOBTB3 PE=1 SV=2	0.01	2.33375e-16	0.01	2.54096e-16	1.428	0.656493	actin filament organization [GO:0007015]; cell migration [GO:0016477]; cortical cytoskeleton organization [GO:0030865]; establishment or maintenance of cell polarity [GO:0007163]; male gonad development [GO:0008584]; regulation of actin cytoskeleton organization [GO:0032956]; regulation of cell shape [GO:0008360]; retrograde transport, endosome to Golgi [GO:0042147]; small GTPase mediated signal …	ATP binding [GO:0005524]; ATP hydrolysis activity [GO:0016887]; GTP binding [GO:0005525]; GTPase activity [GO:0003924]; protein kinase binding [GO:0019901]; small GTPase binding [GO:0031267]
O95833	Chloride intracellular channel protein 3 OS=Homo sapiens OX=9606 GN=CLIC3 PE=1 SV=2	0.509	0.00674543	0.456	7.59821e-05	0.498	0.29636	chloride transport [GO:0006821]; glutathione metabolic process [GO:0006749]; regulation of ion transmembrane transport [GO:0034765]; signal transduction [GO:0007165]	chloride channel activity [GO:0005254]; voltage-gated ion channel activity [GO:0005244]
P02771	Alpha-fetoprotein OS=Homo sapiens OX=9606 GN=AFP PE=1 SV=1	2.816	4.25848e-05	2.653	0.000218512	1.115	0.873872	ovulation from ovarian follicle [GO:0001542]; progesterone metabolic process [GO:0042448]; SMAD protein signal transduction [GO:0060395]	fatty acid binding [GO:0005504]; zinc ion binding [GO:0008270]
Q02818	Nucleobindin-1 OS=Homo sapiens OX=9606 GN=NUCB1 PE=1 SV=4	0.54	0.0171342	0.542	0.00764924	0.469	0.202387	small GTPase mediated signal transduction [GO:0007264]	calcium ion binding [GO:0005509]; DNA binding [GO:0003677]; G-protein alpha-subunit binding [GO:0001965]; guanyl-nucleotide exchange factor activity [GO:0005085]
Q08380	Galectin-3-binding protein OS=Homo sapiens OX=9606 GN=LGALS3BP PE=1 SV=1	0.434	0.000245997	0.575	0.0415913	0.425	0.101463	cell adhesion [GO:0007155]; cellular defense response [GO:0006968]; signal transduction [GO:0007165]	scavenger receptor activity [GO:0005044]
Q15036	Sorting nexin-17 OS=Homo sapiens OX=9606 GN=SNX17 PE=1 SV=1	0.338	0.00681128	0.345	0.035439	0.196	0.000641733	aorta development [GO:0035904]; cardiac septum development [GO:0003279]; cholesterol catabolic process [GO:0006707]; coronary vasculature development [GO:0060976]; endocytic recycling [GO:0032456]; endosomal transport [GO:0016197]; intracellular protein transport [GO:0006886]; kidney development [GO:0001822]; receptor-mediated endocytosis [GO:0006898]; regulation of endocytosis [GO:0030100]; sign…	low-density lipoprotein particle receptor binding [GO:0050750]; phosphatidylinositol binding [GO:0035091]; protein C-terminus binding [GO:0008022]; signaling receptor binding [GO:0005102]
Q99988	Growth/differentiation factor 15 OS=Homo sapiens OX=9606 GN=GDF15 PE=1 SV=3	0.13	1.73789e-08	0.01	2.54096e-16	0.238	0.0216611	BMP signaling pathway [GO:0030509]; cell-cell signaling [GO:0007267]; glial cell-derived neurotrophic factor receptor signaling pathway [GO:0035860]; negative regulation of growth hormone receptor signaling pathway [GO:0060400]; negative regulation of multicellular organism growth [GO:0040015]; positive regulation of MAPK cascade [GO:0043410]; positive regulation of myoblast fusion [GO:1901741]; …	BMP receptor binding [GO:0070700]; cytokine activity [GO:0005125]; growth factor activity [GO:0008083]; protein homodimerization activity [GO:0042803]
Q9BZL4	Protein phosphatase 1 regulatory subunit 12C OS=Homo sapiens OX=9606 GN=PPP1R12C PE=1 SV=1	0.01	2.33375e-16	100	2.54096e-16			signal transduction [GO:0007165]	enzyme inhibitor activity [GO:0004857]; phosphatase regulator activity [GO:0019208]; protein kinase binding [GO:0019901]
Remaining proteins of interest
O00767	Stearoyl-CoA desaturase OS=Homo sapiens OX=9606 GN=SCD PE=1 SV=2	0.01	2.33375e-16	0.01	2.54096e-16	0.01	1.89177e-16	monounsaturated fatty acid biosynthetic process [GO:1903966]; positive regulation of cold-induced thermogenesis [GO:0120162]; response to fatty acid [GO:0070542]; unsaturated fatty acid biosynthetic process [GO:0006636]	iron ion binding [GO:0005506]; oxidoreductase activity [GO:0016491]; palmitoyl-CoA 9-desaturase activity [GO:0032896]; stearoyl-CoA 9-desaturase activity [GO:0004768]
O43286	Beta-1,4-galactosyltransferase 5 OS=Homo sapiens OX=9606 GN=B4GALT5 PE=1 SV=1	0.01	2.33375e-16	0.01	2.54096e-16	0.01	1.89177e-16	central nervous system myelination [GO:0022010]; central nervous system neuron axonogenesis [GO:0021955]; ganglioside biosynthetic process via lactosylceramide [GO:0010706]; glycoprotein biosynthetic process [GO:0009101]; glycosylation [GO:0070085]; neuron maturation [GO:0042551]; O-glycan processing [GO:0016266]; poly-N-acetyllactosamine biosynthetic process [GO:0030311]; positive regulation of …	galactosyltransferase activity [GO:0008378]; metal ion binding [GO:0046872]; N-acetyllactosamine synthase activity [GO:0003945]; UDP-galactose:glucosylceramide beta-1,4-galactosyltransferase activity [GO:0008489]
O43852	Calumenin OS=Homo sapiens OX=9606 GN=CALU PE=1 SV=2	0.487	0.0028176	0.489	0.0182867	0.768	0.960778	x	calcium ion binding [GO:0005509]
O75865	Trafficking protein particle complex subunit 6A OS=Homo sapiens OX=9606 GN=TRAPPC6A PE=1 SV=2	0.273	0.15881	0.01	2.54096e-16	0.01	1.89177e-16	COPII vesicle coating [GO:0048208]; endoplasmic reticulum to Golgi vesicle-mediated transport [GO:0006888]; melanosome assembly [GO:1903232]; regulation of GTPase activity [GO:0043087]; vesicle tethering [GO:0099022]
O95864	Acyl-CoA 6-desaturase OS=Homo sapiens OX=9606 GN=FADS2 PE=1 SV=1	0.171	2.96667e-09	0.206	9.10357e-07	0.208	0.000347848	alpha-linolenic acid metabolic process [GO:0036109]; linoleic acid metabolic process [GO:0043651]; lipid metabolic process [GO:0006629]; unsaturated fatty acid biosynthetic process [GO:0006636]	linoleoyl-CoA desaturase activity [GO:0016213]; oxidoreductase activity, acting on paired donors, with oxidation of a pair of donors resulting in the reduction of molecular oxygen to two molecules of water [GO:0016717]; stearoyl-CoA 9-desaturase activity [GO:0004768]
P04264	Keratin, type II cytoskeletal 1 OS=Homo sapiens OX=9606 GN=KRT1 PE=1 SV=6	1.144	0.855772	1.667	0.010157	14.344	1.89177e-16	complement activation, lectin pathway [GO:0001867]; establishment of skin barrier [GO:0061436]; fibrinolysis [GO:0042730]; intermediate filament organization [GO:0045109]; keratinization [GO:0031424]; negative regulation of inflammatory response [GO:0050728]; peptide cross-linking [GO:0018149]; protein heterotetramerization [GO:0051290]; regulation of angiogenesis [GO:0045765]; response to oxidat…	carbohydrate binding [GO:0030246]; protein heterodimerization activity [GO:0046982]; signaling receptor activity [GO:0038023]; structural constituent of skin epidermis [GO:0030280]
P04818	Thymidylate synthase OS=Homo sapiens OX=9606 GN=TYMS PE=1 SV=3	0.32	0.000158493	0.434	0.0423644	0.437	0.258894	aging [GO:0007568]; cartilage development [GO:0051216]; circadian rhythm [GO:0007623]; developmental growth [GO:0048589]; DNA biosynthetic process [GO:0071897]; dTMP biosynthetic process [GO:0006231]; dTTP biosynthetic process [GO:0006235]; intestinal epithelial cell maturation [GO:0060574]; liver regeneration [GO:0097421]; methylation [GO:0032259]; negative regulation of translation [GO:0017148]…	folic acid binding [GO:0005542]; mRNA regulatory element binding translation repressor activity [GO:0000900]; protein homodimerization activity [GO:0042803]; sequence-specific mRNA binding [GO:1990825]; thymidylate synthase activity [GO:0004799]
P05166	Propionyl-CoA carboxylase beta chain, mitochondrial OS=Homo sapiens OX=9606 GN=PCCB PE=1 SV=3	0.01	2.33375e-16	0.01	2.54096e-16	0.01	1.89177e-16	branched-chain amino acid metabolic process [GO:0009081]; fatty acid metabolic process [GO:0006631]; short-chain fatty acid catabolic process [GO:0019626]	ATP binding [GO:0005524]; propionyl-CoA carboxylase activity [GO:0004658]
P05386	60S acidic ribosomal protein P1 OS=Homo sapiens OX=9606 GN=RPLP1 PE=1 SV=1	1.829	0.011256	0.328	4.01194e-10	1.047	0.952998	cytoplasmic translation [GO:0002181]; translation [GO:0006412]; translational elongation [GO:0006414]	protein kinase activator activity [GO:0030295]; ribonucleoprotein complex binding [GO:0043021]; structural constituent of ribosome [GO:0003735]
P07602	Prosaposin OS=Homo sapiens OX=9606 GN=PSAP PE=1 SV=2	0.39	0.00272643	0.412	0.00483697	0.557	0.654989	adenylate cyclase-inhibiting G protein-coupled receptor signaling pathway [GO:0007193]; epithelial cell differentiation involved in prostate gland development [GO:0060742]; ganglioside GM1 transport to membrane [GO:1905572]; lysosomal transport [GO:0007041]; positive regulation of beta-galactosidase activity [GO:1903771]; prostate gland growth [GO:0060736]; regulation of autophagy [GO:0010506]; r…	enzyme activator activity [GO:0008047]; ganglioside GM1 binding [GO:1905573]; ganglioside GM2 binding [GO:1905574]; ganglioside GM3 binding [GO:1905575]; ganglioside GP1c binding [GO:1905577]; ganglioside GT1b binding [GO:1905576]; identical protein binding [GO:0042802]; phospholipid binding [GO:0005543]; protease binding [GO:0002020]; protein homodimerization activity [GO:0042803]; scaffold prot…
P09923	Intestinal-type alkaline phosphatase OS=Homo sapiens OX=9606 GN=ALPI PE=1 SV=2	0.01	2.33375e-16	0.369	0.032556	0.989	0.965119	dephosphorylation [GO:0016311]	alkaline phosphatase activity [GO:0004035]; magnesium ion binding [GO:0000287]; protease binding [GO:0002020]; zinc ion binding [GO:0008270]
P13645	Keratin, type I cytoskeletal 10 OS=Homo sapiens OX=9606 GN=KRT10 PE=1 SV=6	1.041	0.970091	1.905	0.000396825	3.231	0.000136731	epidermis development [GO:0008544]; epithelial cell differentiation [GO:0030855]; keratinocyte differentiation [GO:0030216]; morphogenesis of an epithelium [GO:0002009]; peptide cross-linking [GO:0018149]; positive regulation of epidermis development [GO:0045684]; protein heterotetramerization [GO:0051290]	protein heterodimerization activity [GO:0046982]; structural constituent of skin epidermis [GO:0030280]
P24468	COUP transcription factor 2 OS=Homo sapiens OX=9606 GN=NR2F2 PE=1 SV=1	0.01	2.33375e-16	0.01	2.54096e-16	0.01	1.89177e-16	anatomical structure development [GO:0048856]; anterior/posterior pattern specification [GO:0009952]; blood vessel morphogenesis [GO:0048514]; cell differentiation [GO:0030154]; female gonad development [GO:0008585]; fertilization [GO:0009566]; forebrain development [GO:0030900]; interneuron migration [GO:1904936]; lymphatic endothelial cell fate commitment [GO:0060838]; maternal placenta develop…	DNA-binding transcription factor activity [GO:0003700]; nuclear receptor activity [GO:0004879]; protein homodimerization activity [GO:0042803]; retinoic acid binding [GO:0001972]; RNA polymerase II cis-regulatory region sequence-specific DNA binding [GO:0000978]; sequence-specific DNA binding [GO:0043565]; zinc ion binding [GO:0008270]
P28885	Hemagglutinin-neuraminidase OS=Parainfluenza virus 5 (isolate Human/LN) OX=31610 GN=HN PE=3 SV=1	0.264	3.50441e-09	0.262	1.63783e-09	0.215	5.59973e-05	viral entry into host cell [GO:0046718]; virion attachment to host cell [GO:0019062]	exo-alpha-(2->3)-sialidase activity [GO:0052794]; exo-alpha-(2->6)-sialidase activity [GO:0052795]; exo-alpha-(2->8)-sialidase activity [GO:0052796]; host cell surface receptor binding [GO:0046789]
P30679	Guanine nucleotide-binding protein subunit alpha-15 OS=Homo sapiens OX=9606 GN=GNA15 PE=1 SV=2	100	2.33375e-16	0.01	2.54096e-16			action potential [GO:0001508]; activation of phospholipase C activity [GO:0007202]; adenylate cyclase-modulating G protein-coupled receptor signaling pathway [GO:0007188]; phospholipase C-activating dopamine receptor signaling pathway [GO:0060158]; phospholipase C-activating G protein-coupled acetylcholine receptor signaling pathway [GO:0007207]; positive regulation of cytosolic calcium ion conce…	G protein-coupled receptor binding [GO:0001664]; G-protein beta/gamma-subunit complex binding [GO:0031683]; GTP binding [GO:0005525]; GTPase activity [GO:0003924]; metal ion binding [GO:0046872]
P35527	Keratin, type I cytoskeletal 9 OS=Homo sapiens OX=9606 GN=KRT9 PE=1 SV=3	1.047	0.964934	1.568	0.0335122	25.212	1.89177e-16	epidermis development [GO:0008544]; epithelial cell differentiation [GO:0030855]; intermediate filament organization [GO:0045109]; skin development [GO:0043588]; spermatogenesis [GO:0007283]	structural constituent of cytoskeleton [GO:0005200]
P35790	Choline kinase alpha OS=Homo sapiens OX=9606 GN=CHKA PE=1 SV=3	0.314	0.0471498	0.01	2.54096e-16			CDP-choline pathway [GO:0006657]; cellular response to glucose starvation [GO:0042149]; lipid droplet disassembly [GO:1905691]; lipid metabolic process [GO:0006629]; lipid transport [GO:0006869]; phosphatidylcholine biosynthetic process [GO:0006656]; phosphatidylethanolamine biosynthetic process [GO:0006646]	ATP binding [GO:0005524]; choline kinase activity [GO:0004103]; cholinesterase activity [GO:0004104]; ethanolamine kinase activity [GO:0004305]; protein homodimerization activity [GO:0042803]; protein tyrosine kinase activity [GO:0004713]
P41227	N-alpha-acetyltransferase 10 OS=Homo sapiens OX=9606 GN=NAA10 PE=1 SV=1	0.483	0.00951848	1.78	0.0380156	1.26	0.792084	chromosome organization [GO:0051276]; internal protein amino acid acetylation [GO:0006475]; N-terminal protein amino acid acetylation [GO:0006474]; negative regulation of maintenance of mitotic sister chromatid cohesion, centromeric [GO:2000719]; protein acetylation [GO:0006473]	N-acetyltransferase activity [GO:0008080]; peptide alpha-N-acetyltransferase activity [GO:0004596]; peptide-glutamate-N-acetyltransferase activity [GO:1990190]; peptide-serine-N-acetyltransferase activity [GO:1990189]
P55145	Mesencephalic astrocyte-derived neurotrophic factor OS=Homo sapiens OX=9606 GN=MANF PE=1 SV=3	0.508	0.038126	0.412	0.00791625	0.482	0.419983	dopaminergic neuron differentiation [GO:0071542]; neuron projection development [GO:0031175]; regulation of response to endoplasmic reticulum stress [GO:1905897]; response to unfolded protein [GO:0006986]	growth factor activity [GO:0008083]; RNA binding [GO:0003723]; sulfatide binding [GO:0120146]
P57086	SCAN domain-containing protein 1 OS=Homo sapiens OX=9606 GN=SCAND1 PE=1 SV=1	0.01	2.33375e-16	0.01	2.54096e-16			positive regulation of transcription, DNA-templated [GO:0045893]
Q12841	Follistatin-related protein 1 OS=Homo sapiens OX=9606 GN=FSTL1 PE=1 SV=1	0.01	2.33375e-16	0.112	2.39658e-10	0.061	1.21297e-08	cell differentiation [GO:0030154]; endothelial cell differentiation [GO:0045446]; endothelial cell migration [GO:0043542]; hematopoietic stem cell homeostasis [GO:0061484]; negative regulation of apoptotic process [GO:0043066]; regulation of BMP signaling pathway [GO:0030510]	calcium ion binding [GO:0005509]; heparin binding [GO:0008201]
Q15012	Lysosomal-associated transmembrane protein 4A OS=Homo sapiens OX=9606 GN=LAPTM4A PE=1 SV=1	0.01	2.33375e-16	0.01	2.54096e-16	0.01	1.89177e-16	x	x
Q4J6C6	Prolyl endopeptidase-like OS=Homo sapiens OX=9606 GN=PREPL PE=1 SV=1	0.569	0.475983	0.342	0.00545831	0.313	0.0349837	Golgi to plasma membrane protein transport [GO:0043001]; proteolysis [GO:0006508]; regulation of synaptic vesicle exocytosis [GO:2000300]; retrograde transport, endosome to Golgi [GO:0042147]	peptidase activity [GO:0008233]; serine-type endopeptidase activity [GO:0004252]
Q53EL6	Programmed cell death protein 4 OS=Homo sapiens OX=9606 GN=PDCD4 PE=1 SV=2	0.01	2.33375e-16	0.01	2.54096e-16	0.01	1.89177e-16	apoptotic process [GO:0006915]; BMP signaling pathway [GO:0030509]; cellular response to lipopolysaccharide [GO:0071222]; epithelial to mesenchymal transition involved in cardiac fibroblast development [GO:0060940]; negative regulation of apoptotic process [GO:0043066]; negative regulation of cytokine production involved in inflammatory response [GO:1900016]; negative regulation of JUN kinase act…	RNA binding [GO:0003723]
Q5T4B2	Inactive glycosyltransferase 25 family member 3 OS=Homo sapiens OX=9606 GN=CERCAM PE=1 SV=1	0.301	0.0817429	0.3	0.02836	0.151	0.000659205	cell adhesion [GO:0007155]; leukocyte cell-cell adhesion [GO:0007159]	identical protein binding [GO:0042802]
Q86UE4	Protein LYRIC OS=Homo sapiens OX=9606 GN=MTDH PE=1 SV=2	0.32	0.002509	0.235	0.00139309	0.148	6.95628e-06	lipopolysaccharide-mediated signaling pathway [GO:0031663]; negative regulation of apoptotic process [GO:0043066]; negative regulation of transcription by RNA polymerase II [GO:0000122]; positive regulation of angiogenesis [GO:0045766]; positive regulation of autophagy [GO:0010508]; positive regulation of I-kappaB kinase/NF-kappaB signaling [GO:0043123]; positive regulation of NF-kappaB transcrip…	double-stranded RNA binding [GO:0003725]; NF-kappaB binding [GO:0051059]; RNA binding [GO:0003723]; RNA polymerase II-specific DNA-binding transcription factor binding [GO:0061629]; transcription coactivator activity [GO:0003713]; transcription coregulator activity [GO:0003712]
Q86VP1	Tax1-binding protein 1 OS=Homo sapiens OX=9606 GN=TAX1BP1 PE=1 SV=2	1.157	0.862001	0.223	0.00198926	0.01	1.89177e-16	apoptotic process [GO:0006915]; negative regulation of apoptotic process [GO:0043066]; negative regulation of NF-kappaB transcription factor activity [GO:0032088]	kinase binding [GO:0019900]; metal ion binding [GO:0046872]
Q8N8R3	Mitochondrial basic amino acids transporter OS=Homo sapiens OX=9606 GN=SLC25A29 PE=1 SV=2	0.225	0.00777456	0.518	0.570895	0.164	0.00751071	acyl carnitine transport [GO:0006844]; amino acid transport [GO:0006865]; L-arginine transmembrane transport [GO:1903826]; L-histidine transmembrane transport [GO:0089709]; L-lysine transmembrane transport [GO:1903401]; mitochondrial L-ornithine transmembrane transport [GO:1990575]; ornithine transport [GO:0015822]	basic amino acid transmembrane transporter activity [GO:0015174]; high-affinity L-arginine transmembrane transporter activity [GO:0005289]; high-affinity lysine transmembrane transporter activity [GO:0005292]; transmembrane transporter activity [GO:0022857]
Q8NBJ4	Golgi membrane protein 1 OS=Homo sapiens OX=9606 GN=GOLM1 PE=1 SV=1	0.01	2.33375e-16	0.338	0.228589	0.01	1.89177e-16	nucleus organization [GO:0006997]; regulation of lipid metabolic process [GO:0019216]
Q8NEM2	SHC SH2 domain-binding protein 1 OS=Homo sapiens OX=9606 GN=SHCBP1 PE=1 SV=3	0.435	0.022401	0.455	0.0493367	0.349	0.0979498	fibroblast growth factor receptor signaling pathway [GO:0008543]; regulation of neural precursor cell proliferation [GO:2000177]	SH2 domain binding [GO:0042169]
Q8TB40	(Lyso)-N-acylphosphatidylethanolamine lipase OS=Homo sapiens OX=9606 GN=ABHD4 PE=1 SV=1			0.01	2.54096e-16	0.01	1.89177e-16	lipid catabolic process [GO:0016042]; lipid homeostasis [GO:0055088]; N-acylphosphatidylethanolamine metabolic process [GO:0070292]; phosphatidic acid biosynthetic process [GO:0006654]; phosphatidylethanolamine acyl-chain remodeling [GO:0036152]	carboxylic ester hydrolase activity [GO:0052689]; hydrolase activity [GO:0016787]; lysophosphatidic acid acyltransferase activity [GO:0042171]; lysophospholipase activity [GO:0004622]
Q969T9	WW domain-binding protein 2 OS=Homo sapiens OX=9606 GN=WBP2 PE=1 SV=1			0.01	2.54096e-16	0.01	1.89177e-16	cellular response to estrogen stimulus [GO:0071391]; epigenetic maintenance of chromatin in transcription-competent conformation [GO:0045815]; establishment of protein localization to chromatin [GO:0071169]; positive regulation of histone H3-K14 acetylation [GO:0071442]; positive regulation of intracellular estrogen receptor signaling pathway [GO:0033148]; positive regulation of transcription by …	chromatin DNA binding [GO:0031490]; nuclear estrogen receptor binding [GO:0030331]; RNA polymerase II cis-regulatory region sequence-specific DNA binding [GO:0000978]; transcription coactivator activity [GO:0003713]
Q96AG3	Solute carrier family 25 member 46 OS=Homo sapiens OX=9606 GN=SLC25A46 PE=1 SV=1			0.01	2.54096e-16	100	1.89177e-16	autophagy of mitochondrion [GO:0000422]; axon development [GO:0061564]; cerebellar Purkinje cell differentiation [GO:0021702]; cristae formation [GO:0042407]; dendrite development [GO:0016358]; locomotion involved in locomotory behavior [GO:0031987]; mitochondrial fission [GO:0000266]; mitochondrial membrane fission [GO:0090149]; mitochondrial transport [GO:0006839]; myelination in peripheral ner…	protein-containing complex binding [GO:0044877]
Q96E14	RecQ-mediated genome instability protein 2 OS=Homo sapiens OX=9606 GN=RMI2 PE=1 SV=2	0.389	0.298957	0.281	0.0119727	0.235	0.0412181	DNA repair [GO:0006281]; DNA replication [GO:0006260]; double-strand break repair via homologous recombination [GO:0000724]; maintenance of rDNA [GO:0043007]; negative regulation of double-strand break repair via homologous recombination [GO:2000042]; regulation of sister chromatid segregation [GO:0033045]; resolution of recombination intermediates [GO:0071139]	DNA binding [GO:0003677]
Q96QD8	Sodium-coupled neutral amino acid transporter 2 OS=Homo sapiens OX=9606 GN=SLC38A2 PE=1 SV=2	0.01	2.33375e-16	0.01	2.54096e-16	0.01	1.89177e-16	alanine transport [GO:0032328]; amino acid transmembrane transport [GO:0003333]; amino acid transport [GO:0006865]; cellular response to amino acid starvation [GO:0034198]; cellular response to arsenite(3-) [GO:1903841]; cellular response to mechanical stimulus [GO:0071260]; cerebral cortex development [GO:0021987]; female pregnancy [GO:0007565]; glutamine transport [GO:0006868]; glycine betaine …	amino acid transmembrane transporter activity [GO:0015171]; L-amino acid transmembrane transporter activity [GO:0015179]; L-glutamine transmembrane transporter activity [GO:0015186]; L-serine transmembrane transporter activity [GO:0015194]; neutral amino acid:sodium symporter activity [GO:0005295]
Q9BSU1	UPF0183 protein C16orf70 OS=Homo sapiens OX=9606 GN=C16orf70 PE=1 SV=1	100	2.33375e-16	100	2.54096e-16	0.819	0.988582	Golgi to plasma membrane protein transport [GO:0043001]
Q9BT30	Alpha-ketoglutarate-dependent dioxygenase alkB homolog 7, mitochondrial OS=Homo sapiens OX=9606 GN=ALKBH7 PE=1 SV=1	0.01	2.33375e-16	0.01	2.54096e-16	0.01	1.89177e-16	cellular response to DNA damage stimulus [GO:0006974]; fatty acid metabolic process [GO:0006631]; regulation of lipid storage [GO:0010883]; regulation of mitochondrial membrane permeability involved in programmed necrotic cell death [GO:1902445]	dioxygenase activity [GO:0051213]; metal ion binding [GO:0046872]
Q9BW72	HIG1 domain family member 2A, mitochondrial OS=Homo sapiens OX=9606 GN=HIGD2A PE=1 SV=1	0.571	0.454931	0.306	0.00162649	0.298	0.0233086	mitochondrial respirasome assembly [GO:0097250]; negative regulation of apoptotic process [GO:0043066]
Q9BXS4	Transmembrane protein 59 OS=Homo sapiens OX=9606 GN=TMEM59 PE=1 SV=1	0.01	2.33375e-16	0.793	0.943712	0.01	1.89177e-16	autophagy [GO:0006914]; negative regulation of protein localization to plasma membrane [GO:1903077]; positive regulation of autophagy [GO:0010508]; protein glycosylation [GO:0006486]	endopeptidase activity [GO:0004175]
Q9H0U3	Magnesium transporter protein 1 OS=Homo sapiens OX=9606 GN=MAGT1 PE=1 SV=1	0.394	0.0173283	2.043	0.0358825	0.944	0.974	cognition [GO:0050890]; magnesium ion transport [GO:0015693]; protein N-linked glycosylation [GO:0006487]; protein N-linked glycosylation via asparagine [GO:0018279]; transmembrane transport [GO:0055085]	magnesium ion transmembrane transporter activity [GO:0015095]
Q9H147	Deoxynucleotidyltransferase terminal-interacting protein 1 OS=Homo sapiens OX=9606 GN=DNTTIP1 PE=1 SV=2	0.01	2.33375e-16	0.01	2.54096e-16	0.01	1.89177e-16	x	DNA binding [GO:0003677]; nucleosome binding [GO:0031491]; protein homodimerization activity [GO:0042803]
Q9H496	Torsin-1A-interacting protein 2, isoform IFRG15 OS=Homo sapiens OX=9606 GN=TOR1AIP2 PE=1 SV=1	0.01	2.33375e-16	0.395	0.362623	0.01	1.89177e-16	x	x
Q9NQZ5	StAR-related lipid transfer protein 7, mitochondrial OS=Homo sapiens OX=9606 GN=STARD7 PE=1 SV=2	2.327	0.00182465	0.228	6.48689e-07	1.042	0.952998	x	lipid binding [GO:0008289]
Q9NRZ7	1-acyl-sn-glycerol-3-phosphate acyltransferase gamma OS=Homo sapiens OX=9606 GN=AGPAT3 PE=1 SV=1	0.337	0.0367484	3.555	0.000992796	1.656	0.366156	CDP-diacylglycerol biosynthetic process [GO:0016024]; phosphatidic acid biosynthetic process [GO:0006654]; phospholipid biosynthetic process [GO:0008654]	1-acylglycerol-3-phosphate O-acyltransferase activity [GO:0003841]; acyltransferase activity [GO:0016746]
Q9NWQ9	Uncharacterized protein C14orf119 OS=Homo sapiens OX=9606 GN=C14orf119 PE=1 SV=1	0.01	2.33375e-16	0.215	0.0192275	0.01	1.89177e-16	x	x
Q9P0P0	E3 ubiquitin-protein ligase RNF181 OS=Homo sapiens OX=9606 GN=RNF181 PE=1 SV=1	1.242	0.63349	0.07	1.82181e-12	0.124	0.000205362	protein autoubiquitination [GO:0051865]; protein ubiquitination [GO:0016567]	metal ion binding [GO:0046872]; ubiquitin protein ligase activity [GO:0061630]; ubiquitin-protein transferase activity [GO:0004842]
Q9P2E9	Ribosome-binding protein 1 OS=Homo sapiens OX=9606 GN=RRBP1 PE=1 SV=5	0.055	2.33375e-16	0.075	2.54096e-16	0.395	0.121696	osteoblast differentiation [GO:0001649]; protein transport [GO:0015031]; translation [GO:0006412]	RNA binding [GO:0003723]; signaling receptor activity [GO:0038023]
Q9UH99	SUN domain-containing protein 2 OS=Homo sapiens OX=9606 GN=SUN2 PE=1 SV=3	0.332	0.00186253	0.417	0.0509192	0.3	0.0344431	centrosome localization [GO:0051642]; meiotic cell cycle [GO:0051321]; mitotic spindle organization [GO:0007052]; nuclear envelope organization [GO:0006998]; nuclear matrix anchoring at nuclear membrane [GO:0090292]; nuclear migration [GO:0007097]; nuclear migration along microfilament [GO:0031022]; positive regulation of cell migration [GO:0030335]	cytoskeleton-nuclear membrane anchor activity [GO:0140444]; identical protein binding [GO:0042802]; lamin binding [GO:0005521]; microtubule binding [GO:0008017]; protein-membrane adaptor activity [GO:0043495]
Q9Y241	HIG1 domain family member 1A, mitochondrial OS=Homo sapiens OX=9606 GN=HIGD1A PE=1 SV=1	0.371	0.00108435	0.417	0.0206125	0.513	0.524955	mitochondrial respirasome assembly [GO:0097250]; negative regulation of apoptotic process [GO:0043066]
Q9Y282	Endoplasmic reticulum-Golgi intermediate compartment protein 3 OS=Homo sapiens OX=9606 GN=ERGIC3 PE=1 SV=1	0.471	0.0452354	0.395	0.0181681	0.64	0.868686	endoplasmic reticulum to Golgi vesicle-mediated transport [GO:0006888]; positive regulation of intracellular protein transport [GO:0090316]; retrograde vesicle-mediated transport, Golgi to endoplasmic reticulum [GO:0006890]	protein self-association [GO:0043621]
Q9Y287	Integral membrane protein 2B OS=Homo sapiens OX=9606 GN=ITM2B PE=1 SV=1	0.024	2.33375e-16	0.01	2.54096e-16	0.044	1.21349e-11	negative regulation of amyloid precursor protein biosynthetic process [GO:0042985]; nervous system development [GO:0007399]	amyloid-beta binding [GO:0001540]; ATP binding [GO:0005524]
Q9Y2J4	Angiomotin-like protein 2 OS=Homo sapiens OX=9606 GN=AMOTL2 PE=1 SV=3	0.445	0.357177	0.144	1.67634e-06	0.304	0.0382572	actin cytoskeleton organization [GO:0030036]; angiogenesis [GO:0001525]; establishment of cell polarity involved in ameboidal cell migration [GO:0003365]; regulation of cell migration [GO:0030334]; Wnt signaling pathway [GO:0016055]
Q9Y605	MORF4 family-associated protein 1 OS=Homo sapiens OX=9606 GN=MRFAP1 PE=1 SV=1	0.154	4.03096e-05	0.29	0.0070423	0.267	0.00819316	x	x
