# Supplementary material for: Target Mechanisms of the Cyanotoxin Cylindrospermopsin in Immortalized Human Airway Epithelial Cells
Source: Toxins (Basel). 2022 Nov 11;14(11):785. doi: 10.3390/toxins14110785 (PMC9698144; doi:10.3390/toxins14110785)
Supplement: Supplementary file 1 [file toxins-14-00785-s001.zip › Table S3_Data for Fig 2.xls]

## Sheet: Claudin-6
Summary	Results of Claudin-6 Western blotting			Extracts of 16HBE14o- cells treated for 0, 12, 24 or 36 h with 1, 2.5 or 5 umol/l CYN or vehicle (0.1% methanol)
Experiments:		Marcus Effenberg, Olla Hayas						Antibodies:	Claudin-6: sc-393671 (obtained from Santa Cruz Biotechnology Heidelberg, Germany) (ME) or #K0420 (obtained from Cell Signaling Technology, MA, USA) (OH
									ß-Actin: #A5441 (obtained from Sigma Aldrich, St. Louis, MO, USA)
Calculations:		Jan-Peter Hildebrandt							HRP-linked sec. Ab (obtainedf from Cell Signaling Technology, MA, USA)
Ratios of band intensities of Claudin-6 and ß-actin in %
	Control (0.1% MeOH)				CYN, 1 umol/l				CYN, 2.5 umol/l				CYN, 5 umol/l
Time (h)	0	12	24	36	0	12	24	36	0	12	24	36	0	12	24	36
ME, n1	77.5396	128.535	168.663	138.316	76.4051	99.9937	90.6871	86.8109	68.5408	100.551	100.387	81.4639	92.4602	128.553	82.2864	115.566
ME, n2	107.522	143.332	144.472	145.79	84.0387	115.923	97.1033	97.0461	59.8719	90.83	83.2792	60.9413	151.888	79.2644	79.409	47.6258
ME, n3	137.072	91.305	125.361	202.219	88.7903	76.7558	65.2586	89.0403	114.297	118.544	78.0845	77.9398	129.033	127.569	81.8934	101.077
ME, n4	77.7589	150.18	108.537	116.95	82.2591	58.3411	117.95	83.0772	95.7609	87.8376	80.5044	125.889	151.497	80.5367	108.41	93.6517
ME, n5	208.581	69.5286	86.2132	173.123	105.381	149.211	62.982	102.015	88.3372	116.248	83.2413	47.3145	184.432	71.8119	88.7316	19.4412
ME, n6	97.3175	86.296	148.985	198.001	123.775	83.5477	85.4629	150.594	75.6033	101.269	103.523	50.7162	76.545	92.9455	109.748	25.655
OH, n1		63.67	169.71				77.17	126.21		45.37	88.41	88.55		51.69		94.12
OH, n2	126.85	107.87	126.72	94.7		138.83	105.36	87.34	154.91	61.89	151.23	56.32	156.33	76.85	103.59	49.85
OH, n3	122.2	142.23	96.7	70.83	92.01	100.96	149.51	70.39		128.09	91.39	63.95	121.43	124.87	66.23	70.78
OH, n4		116.45	138.17	167.65	136.23	106.17	72.74	92.26	110.14	123.02	73.43	59.48	165.94	82.09	66.84	109.63
means	119.355	109.94	131.353	145.287	98.6112	103.304	92.4224	98.4784	95.9326	97.365	93.3479	71.2565	136.617	91.6181	87.4597	72.7396
S.D.	42.1627	31.3576	28.3023	45.0691	21.4046	28.8753	26.6167	23.3661	30.564	26.9323	22.4346	23.4505	35.0642	26.5308	16.5676	35.1324
n	8	10	10	9	8	9	10	10	8	10	10	10	9	10	9	10

## Sheet: SPARC
Summary	Results of SPARC Western blotting			Extracts of 16HBE14o- cells treated for 0, 12, 24 or 36 h with 1, 2.5 or 5 umol/l CYN or vehicle (0.1% methanol)
Experiments:		Marcus Effenberg, Aref Hayas						Antibodies:	SPARC: 15274-1AP (obtained from Proteintech Group) (ME) or #5420S (obtained from Cell Signaling Technology, MA, USA) (ME, AH)
									ß-Actin: #A5441 (obtained from Sigma Aldrich, St. Louis, MO, USA)
Calculations:		Jan-Peter Hildebrandt							HRP-linked sec. Ab (obtainedf from Cell Signaling Technology, MA, USA)
Ratios of band intensities of SPARC and ß-actin in %
	Control (0.1% MeOH)				CYN, 1 umol/l				CYN, 2.5 umol/l				CYN, 5 umol/l
Time (h)	0	12	24	36	0	12	24	36	0	12	24	36	0	12	24	36
ME, n1	222.84	69.84	80.88	218.3	236.81	50.98	32.02	8.98	284.13	77.42	6.42	2.91	281.98	10.23	1.31	0.26
ME, n2	218.957	195.35	134.313	102.643	193.268	201.997	92.9848	37.3095	154.197	53.6458	6.77815	2.94456	161.812	14.9346	6.83178	0.286011
ME, n3	190.766	174.879	181.872		138.8	142.241	37.7639	1.22023	276.846	11.9388	1.78597	0.910224	163.289	6.27044	2.71555	1.09313
ME, n4	98.1076	117.581	194.575	162.403	63.6946	114.259	108.146	47.7139	229.299	37.7959	19.8381	9.94558	221.6	15.7409	5.12625	2.1793
ME, n5	267.824	55.263	67.6796	237.185	254.816	91.3107	56.2385	48.013	314.842	51.4872	23.1604	3.40018	250.707	7.64886	2.02551	1.06173
ME, n6	221.806	200.06	180.109	285.316	87.7717	59.4003	84.1751	177.86	100.703	46.9188	8.05409	2.33755	80.5766	17.3685	1.36687	0.000236737
AH, n1	341.686	167.178	165.637	205.742	275.234	149.67	49.6909	19.8283	308.449	147.531	14.2654	1.34807	211.734	10.1182	2.44902	0.996027
AH, n2	271.306	210.48	228.711	162.989	163.831	111.974	93.1924	36.5044	324.603	79.4175	37.7483	5.78285	373.619	25.9952	7.20295	4.69055
AH, n3	145.254	196.256	240.085	298.189	254.151		103.287	91.5036		98.8788	12.8496	4.21432	143.994	16.3102	3.73761	5.41953
AH, n4	214.363		287.358	118.529	227.24		129.24	55.0096	209.844	159.985	31.5423	5.09857	74.8408	15.3128	2.18244	0.709225
means	219.291	154.099	176.122	199.033	189.562	115.229	78.6738	52.3942	244.768	76.5018	16.2442	3.88919	196.415	13.993	3.4948	1.66957
S.D.	67.5485	58.7098	68.5633	68.5213	73.6946	49.6746	32.7799	50.9501	77.7289	47.3924	11.7136	2.61754	91.761	5.73063	2.17281	1.89191
n	10	9	10	9	10	8	10	10	9	10	10	10	10	10	10	10

## Sheet: Cep55
Summary	Results of Cep55 Western blotting			Extracts of 16HBE14o- cells treated for 0, 12, 24 or 36 h with 1, 2.5 or 5 umol/l CYN or vehicle (0.1% methanol)
Experiments:		Denise Arndt						Antibodies:	Cep55: PA5-96976 (obtained from Invitrogen, Thermo Fisher Scientific, MA, USA)
									ß-Actin: #A5441 (obtained from Sigma Aldrich, St. Louis, MO, USA)
Calculations:		Jan-Peter Hildebrandt							HRP-linked sec. Ab (obtainedf from Cell Signaling Technology, MA, USA)
Ratios of band intensities of Cep55 and ß-actin in %
	Control (0.1% MeOH)				CYN, 1 umol/l				CYN, 2.5 umol/l				CYN, 5 umol/l
Time (h)	0	12	24	36	0	12	24	36	0	12	24	36	0	12	24	36
DA, n1		209.589	114.843	128.196	144.948	127.117	104.922	70.6123		132.254	64.795	41.2093	150.045	74.4653	45.3145	22.2176
DA, n2	149.509	159.155	119.229	184.877	182.106	84.1862	88.2236		169.311	56.7901	37.1647	50.6889	141.139	85.3457	12.9399
DA, n3	146.143	110.116	157.783	167.897	97.6334		83.3186	86.9406	126.423	90.1947	55.3266	32.3835	103.447	101.47	37.1528	30.7695
DA, n4
DA, n5	168.527	84.9061	180.337	181.291	73.8538			146.917	92.675	75.6237	159.005	52.3116	107.201	59.8348	65.3299	42.8587
DA, n6	133.165	113.954	163.074		131.034	68.3668		126.037	166.909			44.7068	159.313		45.2951	41.8485
DA, n7	182.05	83.465	101.586	114.342	115.896	107.075	93.8551	83.5859	169.13	71.51	42.8422		129.525	69.8506	42.7782	71.0009
means	155.879	126.864	139.476	155.321	124.245	96.6861	92.5798	102.818	144.89	85.2745	71.8266	44.26	131.778	78.1932	41.4684	41.739
S.D.	19.3403	48.9434	31.667	32.0983	37.7881	25.7693	9.28622	32.183	34.4101	28.8324	49.908	8.01118	22.7649	15.9176	16.9294	18.4319
n	5	6	6	5	6	4	4	5	5	5	5	5	6	5	6	5
