# Supplementary material for: Target Mechanisms of the Cyanotoxin Cylindrospermopsin in Immortalized Human Airway Epithelial Cells
Source: Toxins (Basel). 2022 Nov 11;14(11):785. doi: 10.3390/toxins14110785 (PMC9698144; doi:10.3390/toxins14110785)
Supplement: Supplementary file 1 [file toxins-14-00785-s001.zip › Table S4_Data for Fig 4.xls]

## Sheet: Irr_Micronuclei
Summary	Results of Counting Cell Nuclei			16HBE14o- cells treated for 0, 12, 24 or 36 h with 1, 2.5 or 5 umol/l CYN or vehicle (0.1% methanol)
Experiments:		Celine Gudra (12.04.2021-18.04.2021)						Staining:	DAPI
Calculations:		Jan-Peter Hildebrandt
0.1% Methanol						CYN 1 umol/l						CYN 2.5 umol/l						CYN 5 umol/l
Sample (n = 4)	Total Cell Number	Blue Fluorescence					Total Cell Number	Blue Fluorescence					Total Cell Number	Blue Fluorescence					Total Cell Number	Blue Fluorescence
		Irregularly Shaped Nuclei	Micronuclei	Condensed Chromosomes		Sample (n = 4)		Irregularly Shaped Nuclei	Micronuclei	Condensed Chromosomes		Sample (n = 4)		Irregularly Shaped Nuclei	Micronuclei	Condensed Chromosomes		Sample (n = 4)		Irregularly Shaped Nuclei	Micronuclei	Condensed Chromosomes
t0 Meth	738	28	18	7		t0 CYN 1	769	44	35	26		t0 CYN 2,5	914	31	24	9		t0 CYN 5	729	38	28	20
t0 Meth	787	28	18	25		t0 CYN 1	829	39	27	19		t0 CYN 2,5	679	17	18	10		t0 CYN 5	739	27	21	15
t0 Meth	815	37	29	24		t0 CYN 1	743	36	30	11		t0 CYN 2,5	725	24	17	13		t0 CYN 5	672	28	21	17
t0 Meth	711	31	26	23		t0 CYN 1	782	58	49	14		t0 CYN 2,5	834	24	16	20		t0 CYN 5	694	29	20	13
t12 Meth	870	33	25	16		t12 CYN 1	1008	56	47	23		t12 CYN 2,5	861	28	21	13		t12 CYN 5	830	33	30	13
t12 Meth	1073	41	28	20		t12 CYN 1	787	52	42	10		t12 CYN 2,5	884	41	30	17		t12 CYN 5	713	27	24	17
t12 Meth	954	25	18	11		t12 CYN 1	1070	46	35	9		t12 CYN 2,5	1006	27	17	25		t12 CYN 5	938	33	24	22
t12 Meth	992	29	19	19		t12 CYN 1	1113	39	25	10		t12 CYN 2,5	928	37	33	20		t12 CYN 5	997	48	44	21
t24 Meth	1383	46	31	20		t24 CYN 1	1397	57	47	32		t24 CYN 2,5	1076	58	50	36		t24 CYN 5	905	41	28	19
t24 Meth	1247	61	48	17		t24 CYN 1	1321	67	53	34		t24 CYN 2,5	803	43	32	26		t24 CYN 5	765	55	38	22
t24 Meth	1249	40	30	16		t24 CYN 1	1081	70	55	18		t24 CYN 2,5	839	39	30	17		t24 CYN 5	528	28	18	7
t24 Meth	1544	49	33	19		t24 CYN 1	1378	47	38	44		t24 CYN 2,5	944	63	47	26		t24 CYN 5	900	55	39	9
t36 Meth	1455	42	28	26		t36 CYN 1	1515	68	60	30		t36 CYN 2,5	1088	69	54	21		t36 CYN 5	785	64	41	7
t36 Meth	1506	59	29	29		t36 CYN 1	1381	45	38	30		t36 CYN 2,5	876	45	34	11		t36 CYN 5	728	57	39	8
t36 Meth	1355	53	32	19		t36 CYN 1	1376	66	56	23		t36 CYN 2,5	917	46	32	5		t36 CYN 5	890	57	30	10
t36 Meth	1151	38	27	19		t36 CYN 1	1215	55	43	27		t36 CYN 2,5	940	55	40	15		t36 CYN 5	748	52	31	9
Sample (n = 4)		Irregularly Shaped Nuclei	Micronuclei	Condensed Chromosomes		Sample (n = 4)		Irregularly Shaped Nuclei	Micronuclei	Condensed Chromosomes		Sample (n = 4)		Irregularly Shaped Nuclei	Micronuclei	Condensed Chromosomes		Sample (n = 4)		Irregularly Shaped Nuclei	Micronuclei	Condensed Chromosomes
		in % of total cell number						in % of total cell number						in % of total cell number						in % of total cell number
t0 Meth		3.79404	2.43902	0.948509		t0 CYN 1		5.72172	4.55137	3.38101		t0 CYN 2,5		3.39168	2.62582	0.984683		t0 CYN 5		5.21262	3.84088	2.74348
t0 Meth		3.55781	2.28717	3.17662		t0 CYN 1		4.70446	3.25694	2.29192		t0 CYN 2,5		2.50368	2.65096	1.47275		t0 CYN 5		3.65359	2.84168	2.02977
t0 Meth		4.53988	3.55828	2.94479		t0 CYN 1		4.84522	4.03769	1.48048		t0 CYN 2,5		3.31034	2.34483	1.7931		t0 CYN 5		4.16667	3.125	2.52976
t0 Meth		4.36006	3.65682	3.23488		t0 CYN 1		7.41688	6.26598	1.79028		t0 CYN 2,5		2.8777	1.91847	2.39808		t0 CYN 5		4.17867	2.88184	1.8732
t12 Meth		3.7931	2.87356	1.83908		t12 CYN 1		5.55556	4.6627	2.28175		t12 CYN 2,5		3.25203	2.43902	1.50987		t12 CYN 5		3.9759	3.61446	1.56627
t12 Meth		3.82106	2.60951	1.86393		t12 CYN 1		6.60737	5.33672	1.27065		t12 CYN 2,5		4.63801	3.39367	1.92308		t12 CYN 5		3.78682	3.36606	2.38429
t12 Meth		2.62055	1.88679	1.15304		t12 CYN 1		4.29907	3.27103	0.841121		t12 CYN 2,5		2.6839	1.68986	2.48509		t12 CYN 5		3.51812	2.55864	2.34542
t12 Meth		2.92339	1.91532	1.91532		t12 CYN 1		3.50404	2.24618	0.898473		t12 CYN 2,5		3.98707	3.55603	2.15517		t12 CYN 5		4.81444	4.41324	2.10632
t24 Meth		3.3261	2.2415	1.44613		t24 CYN 1		4.08017	3.36435	2.29062		t24 CYN 2,5		5.39033	4.64684	3.34572		t24 CYN 5		4.53039	3.09392	2.09945
t24 Meth		4.89174	3.84924	1.36327		t24 CYN 1		5.07192	4.01211	2.57381		t24 CYN 2,5		5.35492	3.98506	3.23786		t24 CYN 5		7.18954	4.96732	2.87582
t24 Meth		3.20256	2.40192	1.28102		t24 CYN 1		6.47549	5.08788	1.66512		t24 CYN 2,5		4.64839	3.57569	2.02622		t24 CYN 5		5.30303	3.40909	1.32576
t24 Meth		3.17358	2.13731	1.23057		t24 CYN 1		3.41074	2.75762	3.19303		t24 CYN 2,5		6.67373	4.97881	2.75424		t24 CYN 5		6.11111	4.33333	1
t36 Meth		2.8866	1.9244	1.78694		t36 CYN 1		4.48845	3.9604	1.9802		t36 CYN 2,5		6.34191	4.96324	1.93015		t36 CYN 5		8.15287	5.22293	0.89172
t36 Meth		3.91766	1.92563	1.92563		t36 CYN 1		3.25851	2.75163	2.17234		t36 CYN 2,5		5.13699	3.88128	1.25571		t36 CYN 5		7.82967	5.35714	1.0989
t36 Meth		3.91144	2.36162	1.40221		t36 CYN 1		4.79651	4.06977	1.67151		t36 CYN 2,5		5.01636	3.48964	0.545256		t36 CYN 5		6.40449	3.37079	1.1236
t36 Meth		3.30148	2.34579	1.65074		t36 CYN 1		4.52675	3.53909	2.22222		t36 CYN 2,5		5.85106	4.25532	1.59574		t36 CYN 5		6.95187	4.14439	1.20321
Irregularly Shaped Nuclei in % of total cell number						Irregularly Shaped Nuclei in % of total cell number						Irregularly Shaped Nuclei in % of total cell number						Irregularly Shaped Nuclei in % of total cell number
Time (h)	0	12	24	36		Time (h)	0	12	24	36		Time (h)	0	12	24	36		Time (h)	0	12	24	36
means	4.06295	3.28952	3.6485	3.50429		means	5.67207	4.99151	4.75958	4.26755		means	3.02085	3.64025	5.51684	5.58658		means	4.30289	4.02382	5.78352	7.33473
S.D.	0.463036	0.610386	0.831465	0.503098		S.D.	1.24723	1.36884	1.33202	0.686524		S.D.	0.41202	0.852669	0.843567	0.623903		S.D.	0.654011	0.559548	1.13804	0.801297
Micronuclei in % of total cell number						Micronuclei in % of total cell number						Micronuclei in % of total cell number						Micronuclei in % of total cell number
Time (h)	0	12	24	36		Time (h)	0	12	24	36		Time (h)	0	12	24	36		Time (h)	0	12	24	36
means	2.98532	2.3213	2.65749	2.13936		means	4.52799	3.87916	3.80549	3.58022		means	2.38502	2.76965	4.2966	4.14737		means	3.17235	3.4881	3.95092	4.52381
S.D.	0.722278	0.497216	0.801917	0.247589		S.D.	1.27504	1.38743	0.996637	0.597898		S.D.	0.340586	0.872363	0.633735	0.62735		S.D.	0.462929	0.763904	0.857775	0.941035
Condensed Chromosomes in % of total cell number						Condensed Chromosomes in % of total cell number						Condensed Chromosomes in % of total cell number						Condensed Chromosomes in % of total cell number
Time (h)	0	12	24	36		Time (h)	0	12	24	36		Time (h)	0	12	24	36		Time (h)	0	12	24	36
means	2.5762	1.69284	1.33025	1.69138		means	2.23592	1.323	2.43065	2.01157		means	1.66216	2.0183	2.84101	1.33171		means	2.29405	2.10057	1.82526	1.07936
S.D.	1.09234	0.361267	0.0946541	0.223065		S.D.	0.833397	0.666925	0.634392	0.249563		S.D.	0.592615	0.409956	0.601009	0.592207		S.D.	0.410086	0.376812	0.838532	0.132773
	Graph: Irregularly Shaped Nuclei							Graph: Micronuclei							Graph: Cells with Condensed Chromosomes
